# Supplementary material for: Increasing the degree of parallelism using speculative execution in task-based runtime systems
Source: PeerJ Comput Sci. 2019 Mar 18;5:e183. doi: 10.7717/peerj-cs.183 (PMC7924448; doi:10.7717/peerj-cs.183)
Supplement: Supplemental Information 1 — The file contains bash functions that should be use to do the simulations shown in the publication. It also includes functions to clone the repository and checkout the correct commit. [file peerj-cs-05-183-s001.sh]

##
## This file contains the different commands that were used
## to generate the results for the publication :
## Increasing the Degree of Parallelism Using Speculative Execution in Task-based Runtime Systems
## It is strongly recommanded to read them and use them
## knowing what they intend to do.
## 


function clonerepo()
{
    git clone --single-branch --branch=master https://gitlab.inria.fr/bramas/spetabaru.git
    cd spetabaru
    git checkout -b peerj0 tags/v0.15
}

#########################################################################
#########################################################################

function allocjob()
{
    # Alloc a node on slurm/plafrim
    salloc -N 1 --time=12:00:00 --exclusive -p longq
}

#########################################################################
#########################################################################

function loadmodules()
{
    module purge
    module load slurm/17.11 compiler/gcc/7.3.0 build/cmake/3.13.0
}

#########################################################################
#########################################################################

function buildall()
{
    cmake ..
    make -j 4
    make test
}

#########################################################################
#########################################################################

function runMC()
{
    # Run all MC simulations
    for nbiter in 1 5 10 25 50 100 ; do
        echo "$nbiter"
        for (( idx=0 ; idx < 5 ; ++idx )) ; do
            echo "   $idx"
            NBLOOPS=$nbiter NBTHREADS=5 NBPARTICLES=2000 ./Examples/MC/mc >> mc$nbiter.output
        done
    done
}

#########################################################################
#########################################################################

function runREMC()
{
    # Run all REMC simulations
    for nbiter in 1 5 10 25 50 100 ; do
        echo "$nbiter"
        
        nbthreads=5
        echo "     $nbthreads"
        for (( idx=0 ; idx < 5 ; ++idx )) ; do
            echo "       $idx"
            NBLOOPS=$nbiter NBTHREADS=$nbthreads NBPARTICLES=2000 ./Examples/MC/remc >> ./remc$nbiter-$nbthreads.output
        done
        
        for nbthreads in 10 15 20 25 ; do
            echo "     $nbthreads"
            for (( idx=0 ; idx < 5 ; ++idx )) ; do
                echo "       $idx"
                REMCNOSEQ=FALSE NBLOOPS=$nbiter NBTHREADS=$nbthreads NBPARTICLES=2000 ./Examples/MC/remc >> ./remc$nbiter-$nbthreads.output
            done
        done
    done
}

#########################################################################
#########################################################################

function generateMctableAvg()
{
    allvalues=$(cat "mc$1.output" | grep "$2 =" | cut -d'=' -f 2 | xargs | tr " " "\n" | tr "." ",")
    avg=$(echo -e "$allvalues" | datamash --no-strict mean 1)
    echo $avg | tr "," "."
}

function generateMctableDev()
{
    allvalues=$(cat "mc$1.output" | grep "$2 =" | cut -d'=' -f 2 | xargs | tr " " "\n" | tr "." ",")
    dev=$(echo -e "$allvalues" | datamash sstdev 1)
    echo $dev | tr "," "."
}

function generateMCtable()
{
    echo "generateMCtable"
    allloops=$(cat mc*.output | grep "NbLoops =" | cut -d'=' -f 2 | sort -n | uniq | xargs)
    echo "All loops = $allloops"
    
    #####################################
    
    echo "# nbloops	seq	task	spec	spec-reject	spec-max1	spec-max2	spec-max3	spec-max4	spec-max5" > MC.tex
    
    
    for lp in $allloops ; do
        echo -ne "$lp"  >> MC.tex
        for type in "seq" "task" "spec" "spec-reject" "spec-max-1" "spec-max-2" "spec-max-3" "spec-max-4" "spec-max-5" ; do
            avg=$(generateMctableAvg "$lp" "$type")
            dev=$(generateMctableDev "$lp" "$type")

            echo -ne "\t$avg"  >> MC.tex
        done
        echo ""  >> MC.tex
    done
    
    #####################################
    
    echo "# nbloops	task	spec	spec-reject	spec-max1	spec-max2	spec-max3	spec-max4	spec-max5" > MCspeedup.tex
    
    for lp in $allloops ; do
        echo -ne "$lp"  >> MCspeedup.tex
        
        avgseq=$(generateMctableAvg "$lp" "seq")
        
        for type in "task" "spec" "spec-reject" "spec-max-1" "spec-max-2" "spec-max-3" "spec-max-4" "spec-max-5" ; do
            speedup=$(echo $avgseq/$(generateMctableAvg "$lp" "$type") | bc -l)

            echo -ne "\t$speedup"  >> MCspeedup.tex
        done
        echo ""  >> MCspeedup.tex
    done
}


#########################################################################
#########################################################################

function generateRemctableAvg()
{
    allvalues=$(cat "remc$1-$2.output" | grep "$3 =" | cut -d'=' -f 2 | xargs | tr " " "\n" | tr "." ",")
    avg=$(echo -e "$allvalues" | datamash --no-strict mean 1)
    echo $avg | tr "," "."
}

function generateRemctableDev()
{
    allvalues=$(cat "remc$1-$2.output" | grep "$3 =" | cut -d'=' -f 2 | xargs | tr " " "\n" | tr "." ",")
    dev=$(echo -e "$allvalues" | datamash sstdev 1)
    echo $dev | tr "," "."
}

function generateREMCtable()
{
    echo "generateREMCtable"
    allloops=$(cat remc*.output | grep "NbLoops =" | cut -d'=' -f 2 | sort -n | uniq | xargs)
    allthreads=$(cat remc*.output | grep "NumThreads =" | cut -d'=' -f 2 | sort -n | uniq | xargs)
    minnumthreads=$(echo "$allthreads" | tr " " "\n" | datamash --no-strict min 1)
    
    echo "All loops = $allloops"
    echo "All threads = $allthreads"
    echo "Min num threads = $minnumthreads"
    
    #####################################    
    
    echo -ne "# nbloops" > REMC.tex    
    for th in $allthreads ; do
        for type in "seq" "task" "spec" "spec-reject" "spec-max-1" "spec-max-2" "spec-max-3" "spec-max-4" "spec-max-5" ; do
            if [[ "$th" == "$minnumthreads" ]] || [[ ( "$type" != "seq" && "$type" != "task" ) ]] ; then
                echo -ne "\t$type-$th"  >> REMC.tex
            fi
        done
    done
    echo ""  >> REMC.tex
    
    
    for lp in $allloops ; do
        echo -ne "$lp"  >> REMC.tex
        for th in $allthreads ; do
            for type in "seq" "task" "spec" "spec-reject" "spec-max-1" "spec-max-2" "spec-max-3" "spec-max-4" "spec-max-5" ; do
                if [[ "$th" == "$minnumthreads" ]] || [[ ( "$type" != "seq" && "$type" != "task" ) ]] ; then
                    avg=$(generateRemctableAvg "$lp" "$th" "$type")
                    dev=$(generateRemctableDev "$lp" "$th" "$type")

                    echo -ne "\t$avg"  >> REMC.tex
                fi
            done
        done
            echo ""  >> REMC.tex
    done
    
    #####################################
    
    echo -ne "# nbloops" > REMCspeedup.tex    
    for th in $allthreads ; do
        for type in "spec" "spec-reject" "spec-max-1" "spec-max-2" "spec-max-3" "spec-max-4" "spec-max-5" ; do
            echo -ne "\t$type-$th"  >> REMCspeedup.tex
        done
    done
    echo ""  >> REMCspeedup.tex
    
    
    for lp in $allloops ; do
        echo -ne "$lp"  >> REMCspeedup.tex
        
        avgseq=$(generateRemctableAvg "$lp" "$minnumthreads" "task")
        
        for th in $allthreads ; do
            for type in "spec" "spec-reject" "spec-max-1" "spec-max-2" "spec-max-3" "spec-max-4" "spec-max-5" ; do
                speedup=$(echo $avgseq/$(generateRemctableAvg "$lp" "$th" "$type") | bc -l)
            
                echo -ne "\t$speedup"  >> REMCspeedup.tex
            done
        done
            echo ""  >> REMCspeedup.tex
    done
}
