# Supplementary material for: Increasing the degree of parallelism using speculative execution in task-based runtime systems
Source: PeerJ Comput Sci. 2019 Mar 18;5:e183. doi: 10.7717/peerj-cs.183 (PMC7924448; doi:10.7717/peerj-cs.183)
Supplement: Supplemental Information 2 — This file includes the output of the executions generated by the given script and which are shown in the publication. The script also contains functions to transform these files into tables to generate the figures. [file peerj-cs-05-183-s002.zip › Spetabaru-Output/remc25-15.output]

NumThreads = 15
NbLoops = 25
NbDomains = 5
NbParticlesPerDomain = 2000
BoxWidth = 1
displacement = 1e-05
Temperature = 0.5
Temperature = 3
Temperature = 5.5
Temperature = 8
Temperature = 10.5
[START][0] energy = 2.43765e+35
[START][1] energy = 2.43765e+35
[START][2] energy = 2.43765e+35
[START][3] energy = 2.43765e+35
[START][4] energy = 2.43765e+35
[END][0] energy = 3.11628e+35
[END][1] energy = 2.10605e+35
[END][2] energy = 3.11628e+35
[END][3] energy = 2.10605e+35
[END][4] energy = 2.10605e+35
[START][0] energy = 2.43765e+35
[START][1] energy = 2.43765e+35
[START][2] energy = 2.43765e+35
[START][3] energy = 2.43765e+35
[START][4] energy = 2.43765e+35
[END][0] energy = 3.11628e+35
[END][1] energy = 2.10605e+35
[END][2] energy = 3.11628e+35
[END][3] energy = 2.10605e+35
[END][4] energy = 2.10605e+35
[START][0] energy = 2.43765e+35
[START][1] energy = [START][2] energy = 2.43765e+35
2.43765e+35
[START][3] energy = 2.43765e+35
[START][4] energy = 2.43765e+35
[END][0] energy = 3.11628e+35
[END][1] energy = 2.10605e+35
[END][2] energy = 3.11628e+35
[END][3] energy = 2.10605e+35
[END][4] energy = 2.10605e+35
[START][0] energy = 2.43765e+35
[START][1] energy = 2.43765e+35
[START][2] energy = 2.43765e+35
[START][3] energy = 2.43765e+35
[START][4] energy = 2.43765e+35
[END][0] energy = 3.11628e+35
[END][1] energy = 2.10605e+35
[END][2] energy = 3.11628e+35
[END][3] energy = 2.10605e+35
[END][4] energy = 2.10605e+35
[START][0] energy = 2.43765e+35
[START][1] energy = 2.43765e+35
[START][2] energy = 2.43765e+35
[START][3] energy = 2.43765e+35
[START][4] energy = 2.43765e+35
[END][0] energy = 3.11628e+35
[END][1] energy = 2.10605e+35
[END][2] energy = 3.11628e+35
[END][3] energy = 2.10605e+35
[END][4] energy = 2.10605e+35
[START][0] energy = 2.43765e+35
[START][1] energy = 2.43765e+35
[START][2] energy = 2.43765e+35
[START][3] energy = 2.43765e+35
[START][4] energy = 2.43765e+35
[END][0] energy = 3.11628e+35
[END][1] energy = 2.10605e+35
[END][2] energy = 3.11628e+35
[END][3] energy = 2.10605e+35
[END][4] energy = 2.10605e+35
[START][0] energy = 2.43765e+35
[START][1] energy = 2.43765e+35
[START][2] energy = 2.43765e+35
[START][3] energy = 2.43765e+35
[START][4] energy = 2.43765e+35
[END][0] energy = 3.11628e+35
[END][1] energy = 2.10605e+35
[END][2] energy = 3.11628e+35
[END][3] energy = 2.10605e+35
[END][4] energy = 2.10605e+35
[START][0] energy = 2.43765e+35
[START][1] energy = 2.43765e+35
[START][2] energy = 2.43765e+35
[START][3] energy = 2.43765e+35
[START][4] energy = 2.43765e+35
[END][0] energy = 2.43765e+35
[END][1] energy = 2.43765e+35
[END][2] energy = 2.43765e+35
[END][3] energy = 2.43765e+35
[END][4] energy = 2.43765e+35
Timings:
seq = -1.55015e+09
task = -1.55015e+09
spec = 24.5612
spec-reject = 9.94325
spec-max-0 = 28.0736
spec-max-1 = 21.4849
spec-max-2 = 22.5531
spec-max-3 = 23.2349
spec-max-4 = 24.5433
spec-max-5 = 24.98
NumThreads = 15
NbLoops = 25
NbDomains = 5
NbParticlesPerDomain = 2000
BoxWidth = 1
displacement = 1e-05
Temperature = 0.5
Temperature = 3
Temperature = 5.5
Temperature = 8
Temperature = 10.5
[START][0] energy = 2.43765e+35
[START][1] energy = 2.43765e+35
[START][2] energy = 2.43765e+35
[START][3] energy = 2.43765e+35
[START][4] energy = 2.43765e+35
[END][0] energy = 3.11628e+35
[END][1] energy = 2.10605e+35
[END][2] energy = 3.11628e+35
[END][3] energy = 2.10605e+35
[END][4] energy = 2.10605e+35
[START][0] energy = 2.43765e+35
[START][1] energy = 2.43765e+35
[START][2] energy = 2.43765e+35
[START][3] energy = 2.43765e+35
[START][4] energy = 2.43765e+35
[END][0] energy = 3.11628e+35
[END][1] energy = 2.10605e+35
[END][2] energy = 3.11628e+35
[END][3] energy = 2.10605e+35
[END][4] energy = 2.10605e+35
[START][0] energy = 2.43765e+35
[START][1] energy = 2.43765e+35
[START][2] energy = 2.43765e+35
[START][3] energy = 2.43765e+35
[START][4] energy = 2.43765e+35
[END][0] energy = 3.11628e+35
[END][1] energy = 2.10605e+35
[END][2] energy = 3.11628e+35
[END][3] energy = 2.10605e+35
[END][4] energy = 2.10605e+35
[START][0] energy = 2.43765e+35
[START][1] energy = 2.43765e+35
[START][2] energy = 2.43765e+35
[START][3] energy = 2.43765e+35
[START][4] energy = 2.43765e+35
[END][0] energy = 3.11628e+35
[END][1] energy = 2.10605e+35
[END][2] energy = 3.11628e+35
[END][3] energy = 2.10605e+35
[END][4] energy = 2.10605e+35
[START][0] energy = 2.43765e+35
[START][1] energy = 2.43765e+35
[START][2] energy = 2.43765e+35
[START][3] energy = 2.43765e+35
[START][4] energy = 2.43765e+35
[END][0] energy = 3.11628e+35
[END][1] energy = 2.10605e+35
[END][2] energy = 3.11628e+35
[END][3] energy = 2.10605e+35
[END][4] energy = 2.10605e+35
[START][0] energy = 2.43765e+35
[START][1] energy = 2.43765e+35
[START][2] energy = 2.43765e+35
[START][3] energy = 2.43765e+35
[START][4] energy = 2.43765e+35
[END][0] energy = 3.11628e+35
[END][1] energy = 2.10605e+35
[END][2] energy = 3.11628e+35
[END][3] energy = 2.10605e+35
[END][4] energy = 2.10605e+35
[START][0] energy = 2.43765e+35
[START][1] energy = 2.43765e+35
[START][2] energy = 2.43765e+35
[START][3] energy = 2.43765e+35
[START][4] energy = 2.43765e+35
[END][0] energy = 3.11628e+35
[END][1] energy = 2.10605e+35
[END][2] energy = 3.11628e+35
[END][3] energy = 2.10605e+35
[END][4] energy = 2.10605e+35
[START][0] energy = 2.43765e+35
[START][1] energy = 2.43765e+35
[START][2] energy = 2.43765e+35
[START][3] energy = 2.43765e+35
[START][4] energy = 2.43765e+35
[END][0] energy = 2.43765e+35
[END][1] energy = 2.43765e+35
[END][2] energy = 2.43765e+35
[END][3] energy = 2.43765e+35
[END][4] energy = 2.43765e+35
Timings:
seq = -1.55015e+09
task = -1.55015e+09
spec = 24.5355
spec-reject = 10.3589
spec-max-0 = 28.0682
spec-max-1 = 21.4798
spec-max-2 = 22.3563
spec-max-3 = 23.2468
spec-max-4 = 24.1075
spec-max-5 = 25.4192
NumThreads = 15
NbLoops = 25
NbDomains = 5
NbParticlesPerDomain = 2000
BoxWidth = 1
displacement = 1e-05
Temperature = 0.5
Temperature = 3
Temperature = 5.5
Temperature = 8
Temperature = 10.5
[START][0] energy = 2.43765e+35
[START][1] energy = 2.43765e+35
[START][2] energy = 2.43765e+35
[START][3] energy = 2.43765e+35
[START][4] energy = 2.43765e+35
[END][0] energy = 3.11628e+35
[END][1] energy = 2.10605e+35
[END][2] energy = 3.11628e+35
[END][3] energy = 2.10605e+35
[END][4] energy = 2.10605e+35
[START][1] energy = 2.43765e+35
[START][0] energy = 2.43765e+35
[START][2] energy = 2.43765e+35
[START][3] energy = 2.43765e+35
[START][4] energy = 2.43765e+35
[END][0] energy = 3.11628e+35
[END][1] energy = 2.10605e+35
[END][2] energy = 3.11628e+35
[END][3] energy = 2.10605e+35
[END][4] energy = 2.10605e+35
[START][0] energy = 2.43765e+35
[START][1] energy = 2.43765e+35
[START][2] energy = 2.43765e+35
[START][3] energy = 2.43765e+35
[START][4] energy = 2.43765e+35
[END][0] energy = 3.11628e+35
[END][1] energy = 2.10605e+35
[END][2] energy = 3.11628e+35
[END][3] energy = 2.10605e+35
[END][4] energy = 2.10605e+35
[START][0] energy = 2.43765e+35
[START][1] energy = 2.43765e+35
[START][2] energy = 2.43765e+35
[START][3] energy = 2.43765e+35
[START][4] energy = 2.43765e+35
[END][0] energy = 3.11628e+35
[END][1] energy = 2.10605e+35
[END][2] energy = 3.11628e+35
[END][3] energy = 2.10605e+35
[END][4] energy = 2.10605e+35
[START][0] energy = 2.43765e+35
[START][1] energy = 2.43765e+35
[START][2] energy = 2.43765e+35
[START][3] energy = 2.43765e+35
[START][4] energy = 2.43765e+35
[END][0] energy = 3.11628e+35
[END][1] energy = 2.10605e+35
[END][2] energy = 3.11628e+35
[END][3] energy = 2.10605e+35
[END][4] energy = 2.10605e+35
[START][0] energy = 2.43765e+35
[START][1] energy = 2.43765e+35
[START][2] energy = 2.43765e+35
[START][3] energy = 2.43765e+35
[START][4] energy = 2.43765e+35
[END][0] energy = 3.11628e+35
[END][1] energy = 2.10605e+35
[END][2] energy = 3.11628e+35
[END][3] energy = 2.10605e+35
[END][4] energy = 2.10605e+35
[START][0] energy = 2.43765e+35
[START][1] energy = 2.43765e+35
[START][2] energy = 2.43765e+35
[START][3] energy = 2.43765e+35
[START][4] energy = 2.43765e+35
[END][0] energy = 3.11628e+35
[END][1] energy = 2.10605e+35
[END][2] energy = 3.11628e+35
[END][3] energy = 2.10605e+35
[END][4] energy = 2.10605e+35
[START][0] energy = 2.43765e+35
[START][1] energy = 2.43765e+35
[START][2] energy = 2.43765e+35
[START][3] energy = 2.43765e+35
[START][4] energy = 2.43765e+35
[END][0] energy = 2.43765e+35
[END][1] energy = 2.43765e+35
[END][2] energy = 2.43765e+35
[END][3] energy = 2.43765e+35
[END][4] energy = 2.43765e+35
Timings:
seq = -1.55015e+09
task = -1.55015e+09
spec = 24.3174
spec-reject = 10.6054
spec-max-0 = 28.0727
spec-max-1 = 21.477
spec-max-2 = 22.3472
spec-max-3 = 23.2292
spec-max-4 = 24.3118
spec-max-5 = 24.9922
NumThreads = 15
NbLoops = 25
NbDomains = 5
NbParticlesPerDomain = 2000
BoxWidth = 1
displacement = 1e-05
Temperature = 0.5
Temperature = 3
Temperature = 5.5
Temperature = 8
Temperature = 10.5
[START][0] energy = 2.43765e+35
[START][1] energy = 2.43765e+35
[START][3] energy = 2.43765e+35
[START][2] energy = 2.43765e+35
[START][4] energy = 2.43765e+35
[END][0] energy = 3.11628e+35
[END][1] energy = 2.10605e+35
[END][2] energy = 3.11628e+35
[END][3] energy = 2.10605e+35
[END][4] energy = 2.10605e+35
[START][0] energy = 2.43765e+35
[START][1] energy = 2.43765e+35
[START][2] energy = 2.43765e+35
[START][3] energy = 2.43765e+35
[START][4] energy = 2.43765e+35
[END][0] energy = 3.11628e+35
[END][1] energy = 2.10605e+35
[END][2] energy = 3.11628e+35
[END][3] energy = 2.10605e+35
[END][4] energy = 2.10605e+35
[START][0] energy = 2.43765e+35
[START][1] energy = 2.43765e+35
[START][2] energy = 2.43765e+35
[START][3] energy = 2.43765e+35
[START][4] energy = 2.43765e+35
[END][0] energy = 3.11628e+35
[END][1] energy = 2.10605e+35
[END][2] energy = 3.11628e+35
[END][3] energy = 2.10605e+35
[END][4] energy = 2.10605e+35
[START][0] energy = 2.43765e+35
[START][1] energy = 2.43765e+35
[START][2] energy = 2.43765e+35
[START][3] energy = 2.43765e+35
[START][4] energy = 2.43765e+35
[END][0] energy = 3.11628e+35
[END][1] energy = 2.10605e+35
[END][2] energy = 3.11628e+35
[END][3] energy = 2.10605e+35
[END][4] energy = 2.10605e+35
[START][0] energy = 2.43765e+35
[START][1] energy = 2.43765e+35
[START][2] energy = 2.43765e+35
[START][3] energy = 2.43765e+35
[START][4] energy = 2.43765e+35
[END][0] energy = 3.11628e+35
[END][1] energy = 2.10605e+35
[END][2] energy = 3.11628e+35
[END][3] energy = 2.10605e+35
[END][4] energy = 2.10605e+35
[START][0] energy = 2.43765e+35
[START][1] energy = 2.43765e+35
[START][2] energy = 2.43765e+35
[START][3] energy = 2.43765e+35
[START][4] energy = 2.43765e+35
[END][0] energy = 3.11628e+35
[END][1] energy = 2.10605e+35
[END][2] energy = 3.11628e+35
[END][3] energy = 2.10605e+35
[END][4] energy = 2.10605e+35
[START][0] energy = 2.43765e+35
[START][1] energy = 2.43765e+35
[START][2] energy = 2.43765e+35
[START][3] energy = 2.43765e+35
[START][4] energy = 2.43765e+35
[END][0] energy = 3.11628e+35
[END][1] energy = 2.10605e+35
[END][2] energy = 3.11628e+35
[END][3] energy = 2.10605e+35
[END][4] energy = 2.10605e+35
[START][0] energy = 2.43765e+35
[START][1] energy = 2.43765e+35
[START][2] energy = 2.43765e+35
[START][3] energy = 2.43765e+35
[START][4] energy = 2.43765e+35
[END][0] energy = 2.43765e+35
[END][1] energy = 2.43765e+35
[END][2] energy = 2.43765e+35
[END][3] energy = 2.43765e+35
[END][4] energy = 2.43765e+35
Timings:
seq = -1.55015e+09
task = -1.55015e+09
spec = 24.5426
spec-reject = 9.95461
spec-max-0 = 28.0747
spec-max-1 = 21.479
spec-max-2 = 22.1368
spec-max-3 = 23.2249
spec-max-4 = 24.5558
spec-max-5 = 24.9894
NumThreads = 15
NbLoops = 25
NbDomains = 5
NbParticlesPerDomain = 2000
BoxWidth = 1
displacement = 1e-05
Temperature = 0.5
Temperature = 3
Temperature = 5.5
Temperature = 8
Temperature = 10.5
[START][0] energy = 2.43765e+35
[START][1] energy = 2.43765e+35
[START][2] energy = 2.43765e+35
[START][4] energy = 2.43765e+35
[START][3] energy = 2.43765e+35
[END][0] energy = 3.11628e+35
[END][1] energy = 2.10605e+35
[END][2] energy = 3.11628e+35
[END][3] energy = 2.10605e+35
[END][4] energy = 2.10605e+35
[START][0] energy = 2.43765e+35
[START][1] energy = 2.43765e+35
[START][2] energy = 2.43765e+35
[START][3] energy = 2.43765e+35
[START][4] energy = 2.43765e+35
[END][0] energy = 3.11628e+35
[END][1] energy = 2.10605e+35
[END][2] energy = 3.11628e+35
[END][3] energy = 2.10605e+35
[END][4] energy = 2.10605e+35
[START][0] energy = 2.43765e+35
[START][1] energy = 2.43765e+35
[START][2] energy = 2.43765e+35
[START][3] energy = 2.43765e+35
[START][4] energy = 2.43765e+35
[END][0] energy = 3.11628e+35
[END][1] energy = 2.10605e+35
[END][2] energy = 3.11628e+35
[END][3] energy = 2.10605e+35
[END][4] energy = 2.10605e+35
[START][0] energy = 2.43765e+35
[START][1] energy = 2.43765e+35
[START][2] energy = 2.43765e+35
[START][3] energy = 2.43765e+35
[START][4] energy = 2.43765e+35
[END][0] energy = 3.11628e+35
[END][1] energy = 2.10605e+35
[END][2] energy = 3.11628e+35
[END][3] energy = 2.10605e+35
[END][4] energy = 2.10605e+35
[START][0] energy = 2.43765e+35
[START][1] energy = 2.43765e+35
[START][2] energy = 2.43765e+35
[START][3] energy = 2.43765e+35
[START][4] energy = 2.43765e+35
[END][0] energy = 3.11628e+35
[END][1] energy = 2.10605e+35
[END][2] energy = 3.11628e+35
[END][3] energy = 2.10605e+35
[END][4] energy = 2.10605e+35
[START][0] energy = 2.43765e+35
[START][1] energy = 2.43765e+35
[START][2] energy = 2.43765e+35
[START][3] energy = 2.43765e+35
[START][4] energy = 2.43765e+35
[END][0] energy = 3.11628e+35
[END][1] energy = 2.10605e+35
[END][2] energy = 3.11628e+35
[END][3] energy = 2.10605e+35
[END][4] energy = 2.10605e+35
[START][0] energy = 2.43765e+35
[START][1] energy = 2.43765e+35
[START][2] energy = 2.43765e+35
[START][3] energy = 2.43765e+35
[START][4] energy = 2.43765e+35
[END][0] energy = 3.11628e+35
[END][1] energy = 2.10605e+35
[END][2] energy = 3.11628e+35
[END][3] energy = 2.10605e+35
[END][4] energy = 2.10605e+35
[START][0] energy = 2.43765e+35
[START][1] energy = 2.43765e+35
[START][2] energy = 2.43765e+35
[START][3] energy = 2.43765e+35
[START][4] energy = 2.43765e+35
[END][0] energy = 2.43765e+35
[END][1] energy = 2.43765e+35
[END][2] energy = 2.43765e+35
[END][3] energy = 2.43765e+35
[END][4] energy = 2.43765e+35
Timings:
seq = -1.55015e+09
task = -1.55015e+09
spec = 24.3298
spec-reject = 9.96377
spec-max-0 = 28.0729
spec-max-1 = 21.4889
spec-max-2 = 22.355
spec-max-3 = 23.2312
spec-max-4 = 24.3278
spec-max-5 = 24.7609
