# Supplementary material for: Increasing the degree of parallelism using speculative execution in task-based runtime systems
Source: PeerJ Comput Sci. 2019 Mar 18;5:e183. doi: 10.7717/peerj-cs.183 (PMC7924448; doi:10.7717/peerj-cs.183)
Supplement: Supplemental Information 2 — This file includes the output of the executions generated by the given script and which are shown in the publication. The script also contains functions to transform these files into tables to generate the figures. [file peerj-cs-05-183-s002.zip › Spetabaru-Output/mc100.output]

NumThreads = 5
NbLoops = 100
NbDomains = 5
NbParticlesPerDomain = 2000
BoxWidth = 1
Temperature = 1
displacement = 1e-05
[START] energy = 2.43765e+35
[End] energy = 2.10684e+35, Accepted moves = 44.2%
[START] energy = 2.43765e+35
[End] energy = 2.10684e+35
[START] energy = 2.43765e+35
[End] energy = 2.10684e+35
[START] energy = 2.43765e+35
[End] energy = 2.10684e+35
[START] energy = 2.43765e+35
[End] energy = 2.10684e+35
[START] energy = 2.43765e+35
[End] energy = 2.10684e+35
[START] energy = 2.43765e+35
[End] energy = 2.10684e+35
[START] energy = 2.43765e+35
[End] energy = 2.10684e+35
[START] energy = 2.43765e+35
[End] energy = 2.10684e+35
[START] energy = 2.43765e+35
Timings:
seq = 110.214
task = 110.29
spec = 81.4523
spec-reject = 22.6997
spec-max-0 = 110.525
spec-max-1 = 80.8815
spec-max-2 = 79.5307
spec-max-3 = 80.595
spec-max-4 = 81.2383
spec-max-5 = 88.0378
NumThreads = 5
NbLoops = 100
NbDomains = 5
NbParticlesPerDomain = 2000
BoxWidth = 1
Temperature = 1
displacement = 1e-05
[START] energy = 2.43765e+35
[End] energy = 2.10684e+35, Accepted moves = 44.2%
[START] energy = 2.43765e+35
[End] energy = 2.10684e+35
[START] energy = 2.43765e+35
[End] energy = 2.10684e+35
[START] energy = 2.43765e+35
[End] energy = 2.10684e+35
[START] energy = 2.43765e+35
[End] energy = 2.10684e+35
[START] energy = 2.43765e+35
[End] energy = 2.10684e+35
[START] energy = 2.43765e+35
[End] energy = 2.10684e+35
[START] energy = 2.43765e+35
[End] energy = 2.10684e+35
[START] energy = 2.43765e+35
[End] energy = 2.10684e+35
[START] energy = 2.43765e+35
Timings:
seq = 110.197
task = 110.289
spec = 81.2275
spec-reject = 22.7034
spec-max-0 = 110.52
spec-max-1 = 80.9039
spec-max-2 = 79.7568
spec-max-3 = 80.8389
spec-max-4 = 81.2357
spec-max-5 = 88.038
NumThreads = 5
NbLoops = 100
NbDomains = 5
NbParticlesPerDomain = 2000
BoxWidth = 1
Temperature = 1
displacement = 1e-05
[START] energy = 2.43765e+35
[End] energy = 2.10684e+35, Accepted moves = 44.2%
[START] energy = 2.43765e+35
[End] energy = 2.10684e+35
[START] energy = 2.43765e+35
[End] energy = 2.10684e+35
[START] energy = 2.43765e+35
[End] energy = 2.10684e+35
[START] energy = 2.43765e+35
[End] energy = 2.10684e+35
[START] energy = 2.43765e+35
[End] energy = 2.10684e+35
[START] energy = 2.43765e+35
[End] energy = 2.10684e+35
[START] energy = 2.43765e+35
[End] energy = 2.10684e+35
[START] energy = 2.43765e+35
[End] energy = 2.10684e+35
[START] energy = 2.43765e+35
Timings:
seq = 110.205
task = 110.273
spec = 81.2362
spec-reject = 22.7013
spec-max-0 = 110.526
spec-max-1 = 80.8891
spec-max-2 = 79.5579
spec-max-3 = 80.5949
spec-max-4 = 81.2241
spec-max-5 = 88.0369
NumThreads = 5
NbLoops = 100
NbDomains = 5
NbParticlesPerDomain = 2000
BoxWidth = 1
Temperature = 1
displacement = 1e-05
[START] energy = 2.43765e+35
[End] energy = 2.10684e+35, Accepted moves = 44.2%
[START] energy = 2.43765e+35
[End] energy = 2.10684e+35
[START] energy = 2.43765e+35
[End] energy = 2.10684e+35
[START] energy = 2.43765e+35
[End] energy = 2.10684e+35
[START] energy = 2.43765e+35
[End] energy = 2.10684e+35
[START] energy = 2.43765e+35
[End] energy = 2.10684e+35
[START] energy = 2.43765e+35
[End] energy = 2.10684e+35
[START] energy = 2.43765e+35
[End] energy = 2.10684e+35
[START] energy = 2.43765e+35
[End] energy = 2.10684e+35
[START] energy = 2.43765e+35
Timings:
seq = 110.196
task = 110.29
spec = 81.4569
spec-reject = 22.7123
spec-max-0 = 110.529
spec-max-1 = 80.8629
spec-max-2 = 79.7667
spec-max-3 = 80.6418
spec-max-4 = 81.2365
spec-max-5 = 88.041
NumThreads = 5
NbLoops = 100
NbDomains = 5
NbParticlesPerDomain = 2000
BoxWidth = 1
Temperature = 1
displacement = 1e-05
[START] energy = 2.43765e+35
[End] energy = 2.10684e+35, Accepted moves = 44.2%
[START] energy = 2.43765e+35
[End] energy = 2.10684e+35
[START] energy = 2.43765e+35
[End] energy = 2.10684e+35
[START] energy = 2.43765e+35
[End] energy = 2.10684e+35
[START] energy = 2.43765e+35
[End] energy = 2.10684e+35
[START] energy = 2.43765e+35
[End] energy = 2.10684e+35
[START] energy = 2.43765e+35
[End] energy = 2.10684e+35
[START] energy = 2.43765e+35
[End] energy = 2.10684e+35
[START] energy = 2.43765e+35
[End] energy = 2.10684e+35
[START] energy = 2.43765e+35
Timings:
seq = 110.119
task = 110.296
spec = 81.238
spec-reject = 22.7167
spec-max-0 = 110.53
spec-max-1 = 80.8751
spec-max-2 = 79.5319
spec-max-3 = 80.6037
spec-max-4 = 81.4804
spec-max-5 = 88.2594
