# Supplementary material for: Increasing the degree of parallelism using speculative execution in task-based runtime systems
Source: PeerJ Comput Sci. 2019 Mar 18;5:e183. doi: 10.7717/peerj-cs.183 (PMC7924448; doi:10.7717/peerj-cs.183)
Supplement: Supplemental Information 2 — This file includes the output of the executions generated by the given script and which are shown in the publication. The script also contains functions to transform these files into tables to generate the figures. [file peerj-cs-05-183-s002.zip › Spetabaru-Output/remc50-10.output]

NumThreads = 10
NbLoops = 50
NbDomains = 5
NbParticlesPerDomain = 2000
BoxWidth = 1
displacement = 1e-05
Temperature = 0.5
Temperature = 3
Temperature = 5.5
Temperature = 8
Temperature = 10.5
[START][1] energy = 2.43765e+35
[START][2] energy = 2.43765e+35
[START][3] energy = 2.43765e+35
[START][4] energy = 2.43765e+35
[START][0] energy = 2.43765e+35
[END][0] energy = 2.49636e+35
[END][1] energy = 2.32372e+35
[END][2] energy = 2.49636e+35
[END][3] energy = 2.32372e+35
[END][4] energy = 2.32372e+35
[START][0] energy = 2.43765e+35
[START][1] energy = 2.43765e+35
[START][2] energy = 2.43765e+35
[START][3] energy = 2.43765e+35
[START][4] energy = 2.43765e+35
[END][0] energy = 2.49636e+35
[END][1] energy = 2.32372e+35
[END][2] energy = 2.49636e+35
[END][3] energy = 2.32372e+35
[END][4] energy = 2.32372e+35
[START][1] energy = 2.43765e+35
[START][0] energy = 2.43765e+35
[START][2] energy = 2.43765e+35
[START][3] energy = 2.43765e+35
[START][4] energy = 2.43765e+35
[END][0] energy = 2.49636e+35
[END][1] energy = 2.32372e+35
[END][2] energy = 2.49636e+35
[END][3] energy = 2.32372e+35
[END][4] energy = 2.32372e+35
[START][0] energy = 2.43765e+35
[START][1] energy = 2.43765e+35
[START][2] energy = 2.43765e+35
[START][3] energy = 2.43765e+35
[START][4] energy = 2.43765e+35
[END][0] energy = 2.49636e+35
[END][1] energy = 2.32372e+35
[END][2] energy = 2.49636e+35
[END][3] energy = 2.32372e+35
[END][4] energy = 2.32372e+35
[START][0] energy = 2.43765e+35
[START][1] energy = 2.43765e+35
[START][3] energy = 2.43765e+35
[START][4] energy = 2.43765e+35
[START][2] energy = 2.43765e+35
[END][0] energy = 2.49636e+35
[END][1] energy = 2.32372e+35
[END][2] energy = 2.49636e+35
[END][3] energy = 2.32372e+35
[END][4] energy = 2.32372e+35
[START][0] energy = 2.43765e+35
[START][1] energy = 2.43765e+35
[START][2] energy = 2.43765e+35
[START][3] energy = 2.43765e+35
[START][4] energy = 2.43765e+35
[END][0] energy = 2.49636e+35
[END][1] energy = 2.32372e+35
[END][2] energy = 2.49636e+35
[END][3] energy = 2.32372e+35
[END][4] energy = 2.32372e+35
[START][0] energy = 2.43765e+35
[START][1] energy = 2.43765e+35
[START][2] energy = 2.43765e+35
[START][3] energy = 2.43765e+35
[START][4] energy = 2.43765e+35
[END][0] energy = 2.49636e+35
[END][1] energy = 2.32372e+35
[END][2] energy = 2.49636e+35
[END][3] energy = 2.32372e+35
[END][4] energy = 2.32372e+35
[START][0] energy = 2.43765e+35
[START][1] energy = 2.43765e+35
[START][2] energy = 2.43765e+35
[START][3] energy = 2.43765e+35
[START][4] energy = 2.43765e+35
[END][0] energy = 2.43765e+35
[END][1] energy = 2.43765e+35
[END][2] energy = 2.43765e+35
[END][3] energy = 2.43765e+35
[END][4] energy = 2.43765e+35
Timings:
seq = -1.55016e+09
task = -1.55016e+09
spec = 52.7321
spec-reject = 29.3048
spec-max-0 = 55.5829
spec-max-1 = 42.625
spec-max-2 = 48.1156
spec-max-3 = 49.4452
spec-max-4 = 52.9586
spec-max-5 = 52.0734
NumThreads = 10
NbLoops = 50
NbDomains = 5
NbParticlesPerDomain = 2000
BoxWidth = 1
displacement = 1e-05
Temperature = 0.5
Temperature = 3
Temperature = 5.5
Temperature = 8
Temperature = 10.5
[START][0] energy = 2.43765e+35
[START][1] energy = 2.43765e+35
[START][2] energy = 2.43765e+35
[START][3] energy = 2.43765e+35
[START][4] energy = 2.43765e+35
[END][0] energy = 2.49636e+35
[END][1] energy = 2.32372e+35
[END][2] energy = 2.49636e+35
[END][3] energy = 2.32372e+35
[END][4] energy = 2.32372e+35
[START][0] energy = 2.43765e+35
[START][1] energy = 2.43765e+35
[START][2] energy = 2.43765e+35
[START][3] energy = 2.43765e+35
[START][4] energy = 2.43765e+35
[END][0] energy = 2.49636e+35
[END][1] energy = 2.32372e+35
[END][2] energy = 2.49636e+35
[END][3] energy = 2.32372e+35
[END][4] energy = 2.32372e+35
[START][0] energy = 2.43765e+35
[START][1] energy = 2.43765e+35
[START][2] energy = 2.43765e+35
[START][3] energy = 2.43765e+35
[START][4] energy = 2.43765e+35
[END][0] energy = 2.49636e+35
[END][1] energy = 2.32372e+35
[END][2] energy = 2.49636e+35
[END][3] energy = 2.32372e+35
[END][4] energy = 2.32372e+35
[START][0] energy = 2.43765e+35
[START][1] energy = 2.43765e+35
[START][2] energy = 2.43765e+35
[START][3] energy = 2.43765e+35
[START][4] energy = 2.43765e+35
[END][0] energy = 2.49636e+35
[END][1] energy = 2.32372e+35
[END][2] energy = 2.49636e+35
[END][3] energy = 2.32372e+35
[END][4] energy = 2.32372e+35
[START][0] energy = 2.43765e+35
[START][1] energy = 2.43765e+35
[START][2] energy = 2.43765e+35
[START][3] energy = 2.43765e+35
[START][4] energy = 2.43765e+35
[END][0] energy = 2.49636e+35
[END][1] energy = 2.32372e+35
[END][2] energy = 2.49636e+35
[END][3] energy = 2.32372e+35
[END][4] energy = 2.32372e+35
[START][0] energy = 2.43765e+35
[START][1] energy = 2.43765e+35
[START][2] energy = 2.43765e+35
[START][3] energy = 2.43765e+35
[START][4] energy = 2.43765e+35
[END][0] energy = 2.49636e+35
[END][1] energy = 2.32372e+35
[END][2] energy = 2.49636e+35
[END][3] energy = 2.32372e+35
[END][4] energy = 2.32372e+35
[START][0] energy = 2.43765e+35
[START][1] energy = 2.43765e+35
[START][2] energy = 2.43765e+35
[START][3] energy = 2.43765e+35
[START][4] energy = 2.43765e+35
[END][0] energy = 2.49636e+35
[END][1] energy = 2.32372e+35
[END][2] energy = 2.49636e+35
[END][3] energy = 2.32372e+35
[END][4] energy = 2.32372e+35
[START][0] energy = 2.43765e+35
[START][1] energy = 2.43765e+35
[START][2] energy = 2.43765e+35
[START][3] energy = 2.43765e+35
[START][4] energy = 2.43765e+35
[END][0] energy = 2.43765e+35
[END][1] energy = 2.43765e+35
[END][2] energy = 2.43765e+35
[END][3] energy = 2.43765e+35
[END][4] energy = 2.43765e+35
Timings:
seq = -1.55016e+09
task = -1.55016e+09
spec = 51.8761
spec-reject = 28.4667
spec-max-0 = 55.5913
spec-max-1 = 42.6221
spec-max-2 = 47.6756
spec-max-3 = 49.6642
spec-max-4 = 51.666
spec-max-5 = 51.6712
NumThreads = 10
NbLoops = 50
NbDomains = 5
NbParticlesPerDomain = 2000
BoxWidth = 1
displacement = 1e-05
Temperature = 0.5
Temperature = 3
Temperature = 5.5
Temperature = 8
Temperature = 10.5
[START][0] energy = 2.43765e+35
[START][1] energy = 2.43765e+35
[START][2] energy = 2.43765e+35
[START][3] energy = 2.43765e+35
[START][4] energy = 2.43765e+35
[END][0] energy = 2.49636e+35
[END][1] energy = 2.32372e+35
[END][2] energy = 2.49636e+35
[END][3] energy = 2.32372e+35
[END][4] energy = 2.32372e+35
[START][0] energy = 2.43765e+35
[START][1] energy = 2.43765e+35
[START][2] energy = 2.43765e+35
[START][3] energy = 2.43765e+35
[START][4] energy = 2.43765e+35
[END][0] energy = 2.49636e+35
[END][1] energy = 2.32372e+35
[END][2] energy = 2.49636e+35
[END][3] energy = 2.32372e+35
[END][4] energy = 2.32372e+35
[START][0] energy = 2.43765e+35
[START][1] energy = 2.43765e+35
[START][2] energy = 2.43765e+35
[START][3] energy = 2.43765e+35
[START][4] energy = 2.43765e+35
[END][0] energy = 2.49636e+35
[END][1] energy = 2.32372e+35
[END][2] energy = 2.49636e+35
[END][3] energy = 2.32372e+35
[END][4] energy = 2.32372e+35
[START][0] energy = 2.43765e+35
[START][1] energy = 2.43765e+35
[START][2] energy = 2.43765e+35
[START][3] energy = 2.43765e+35
[START][4] energy = 2.43765e+35
[END][0] energy = 2.49636e+35
[END][1] energy = 2.32372e+35
[END][2] energy = 2.49636e+35
[END][3] energy = 2.32372e+35
[END][4] energy = 2.32372e+35
[START][0] energy = 2.43765e+35
[START][1] energy = 2.43765e+35
[START][2] energy = 2.43765e+35
[START][3] energy = 2.43765e+35
[START][4] energy = 2.43765e+35
[END][0] energy = 2.49636e+35
[END][1] energy = 2.32372e+35
[END][2] energy = 2.49636e+35
[END][3] energy = 2.32372e+35
[END][4] energy = 2.32372e+35
[START][0] energy = 2.43765e+35
[START][1] energy = 2.43765e+35
[START][2] energy = 2.43765e+35
[START][3] energy = 2.43765e+35
[START][4] energy = 2.43765e+35
[END][0] energy = 2.49636e+35
[END][1] energy = 2.32372e+35
[END][2] energy = 2.49636e+35
[END][3] energy = 2.32372e+35
[END][4] energy = 2.32372e+35
[START][0] energy = 2.43765e+35
[START][1] energy = 2.43765e+35
[START][2] energy = 2.43765e+35
[START][3] energy = 2.43765e+35
[START][4] energy = 2.43765e+35
[END][0] energy = 2.49636e+35
[END][1] energy = 2.32372e+35
[END][2] energy = 2.49636e+35
[END][3] energy = 2.32372e+35
[END][4] energy = 2.32372e+35
[START][0] energy = 2.43765e+35
[START][1] energy = 2.43765e+35
[START][2] energy = 2.43765e+35
[START][3] energy = 2.43765e+35
[START][4] energy = 2.43765e+35
[END][0] energy = 2.43765e+35
[END][1] energy = 2.43765e+35
[END][2] energy = 2.43765e+35
[END][3] energy = 2.43765e+35
[END][4] energy = 2.43765e+35
Timings:
seq = -1.55016e+09
task = -1.55016e+09
spec = 52.9543
spec-reject = 28.6662
spec-max-0 = 55.5881
spec-max-1 = 42.4004
spec-max-2 = 47.677
spec-max-3 = 49.2506
spec-max-4 = 52.2909
spec-max-5 = 51.6555
NumThreads = 10
NbLoops = 50
NbDomains = 5
NbParticlesPerDomain = 2000
BoxWidth = 1
displacement = 1e-05
Temperature = 0.5
Temperature = 3
Temperature = 5.5
Temperature = 8
Temperature = 10.5
[START][1] energy = [START][0] energy = 2.43765e+352.43765e+35

[START][2] energy = 2.43765e+35
[START][3] energy = 2.43765e+35
[START][4] energy = 2.43765e+35
[END][0] energy = 2.49636e+35
[END][1] energy = 2.32372e+35
[END][2] energy = 2.49636e+35
[END][3] energy = 2.32372e+35
[END][4] energy = 2.32372e+35
[START][0] energy = 2.43765e+35
[START][1] energy = 2.43765e+35
[START][2] energy = 2.43765e+35
[START][3] energy = 2.43765e+35
[START][4] energy = 2.43765e+35
[END][0] energy = 2.49636e+35
[END][1] energy = 2.32372e+35
[END][2] energy = 2.49636e+35
[END][3] energy = 2.32372e+35
[END][4] energy = 2.32372e+35
[START][0] energy = 2.43765e+35
[START][2] energy = 2.43765e+35
[START][1] energy = 2.43765e+35
[START][3] energy = 2.43765e+35
[START][4] energy = 2.43765e+35
[END][0] energy = 2.49636e+35
[END][1] energy = 2.32372e+35
[END][2] energy = 2.49636e+35
[END][3] energy = 2.32372e+35
[END][4] energy = 2.32372e+35
[START][0] energy = 2.43765e+35
[START][1] energy = 2.43765e+35
[START][2] energy = 2.43765e+35
[START][3] energy = 2.43765e+35
[START][4] energy = 2.43765e+35
[END][0] energy = 2.49636e+35
[END][1] energy = 2.32372e+35
[END][2] energy = 2.49636e+35
[END][3] energy = 2.32372e+35
[END][4] energy = 2.32372e+35
[START][0] energy = 2.43765e+35
[START][1] energy = 2.43765e+35
[START][2] energy = 2.43765e+35
[START][3] energy = 2.43765e+35
[START][4] energy = 2.43765e+35
[END][0] energy = 2.49636e+35
[END][1] energy = 2.32372e+35
[END][2] energy = 2.49636e+35
[END][3] energy = 2.32372e+35
[END][4] energy = 2.32372e+35
[START][0] energy = 2.43765e+35
[START][1] energy = 2.43765e+35
[START][2] energy = 2.43765e+35
[START][3] energy = 2.43765e+35
[START][4] energy = 2.43765e+35
[END][0] energy = 2.49636e+35
[END][1] energy = 2.32372e+35
[END][2] energy = 2.49636e+35
[END][3] energy = 2.32372e+35
[END][4] energy = 2.32372e+35
[START][0] energy = 2.43765e+35
[START][1] energy = 2.43765e+35
[START][2] energy = 2.43765e+35
[START][3] energy = 2.43765e+35
[START][4] energy = 2.43765e+35
[END][0] energy = 2.49636e+35
[END][1] energy = 2.32372e+35
[END][2] energy = 2.49636e+35
[END][3] energy = 2.32372e+35
[END][4] energy = 2.32372e+35
[START][0] energy = 2.43765e+35
[START][1] energy = 2.43765e+35
[START][2] energy = 2.43765e+35
[START][3] energy = 2.43765e+35
[START][4] energy = 2.43765e+35
[END][0] energy = 2.43765e+35
[END][1] energy = 2.43765e+35
[END][2] energy = 2.43765e+35
[END][3] energy = 2.43765e+35
[END][4] energy = 2.43765e+35
Timings:
seq = -1.55016e+09
task = -1.55016e+09
spec = 52.7488
spec-reject = 28.6093
spec-max-0 = 55.5871
spec-max-1 = 42.6143
spec-max-2 = 48.1027
spec-max-3 = 49.6748
spec-max-4 = 52.7441
spec-max-5 = 52.2822
NumThreads = 10
NbLoops = 50
NbDomains = 5
NbParticlesPerDomain = 2000
BoxWidth = 1
displacement = 1e-05
Temperature = 0.5
Temperature = 3
Temperature = 5.5
Temperature = 8
Temperature = 10.5
[START][0] energy = 2.43765e+35
[START][1] energy = 2.43765e+35
[START][2] energy = 2.43765e+35
[START][3] energy = 2.43765e+35
[START][4] energy = 2.43765e+35
[END][0] energy = 2.49636e+35
[END][1] energy = 2.32372e+35
[END][2] energy = 2.49636e+35
[END][3] energy = 2.32372e+35
[END][4] energy = 2.32372e+35
[START][0] energy = 2.43765e+35
[START][1] energy = 2.43765e+35
[START][2] energy = 2.43765e+35
[START][3] energy = 2.43765e+35
[START][4] energy = 2.43765e+35
[END][0] energy = 2.49636e+35
[END][1] energy = 2.32372e+35
[END][2] energy = 2.49636e+35
[END][3] energy = 2.32372e+35
[END][4] energy = 2.32372e+35
[START][0] energy = 2.43765e+35
[START][1] energy = 2.43765e+35
[START][2] energy = 2.43765e+35
[START][3] energy = 2.43765e+35
[START][4] energy = 2.43765e+35
[END][0] energy = 2.49636e+35
[END][1] energy = 2.32372e+35
[END][2] energy = 2.49636e+35
[END][3] energy = 2.32372e+35
[END][4] energy = 2.32372e+35
[START][0] energy = 2.43765e+35
[START][1] energy = 2.43765e+35
[START][2] energy = 2.43765e+35
[START][3] energy = 2.43765e+35
[START][4] energy = 2.43765e+35
[END][0] energy = 2.49636e+35
[END][1] energy = 2.32372e+35
[END][2] energy = 2.49636e+35
[END][3] energy = 2.32372e+35
[END][4] energy = 2.32372e+35
[START][0] energy = 2.43765e+35
[START][2] energy = 2.43765e+35
[START][3] energy = 2.43765e+35
[START][4] energy = 2.43765e+35
[START][1] energy = 2.43765e+35
[END][0] energy = 2.49636e+35
[END][1] energy = 2.32372e+35
[END][2] energy = 2.49636e+35
[END][3] energy = 2.32372e+35
[END][4] energy = 2.32372e+35
[START][0] energy = 2.43765e+35
[START][1] energy = 2.43765e+35
[START][2] energy = 2.43765e+35
[START][3] energy = 2.43765e+35
[START][4] energy = 2.43765e+35
[END][0] energy = 2.49636e+35
[END][1] energy = 2.32372e+35
[END][2] energy = 2.49636e+35
[END][3] energy = 2.32372e+35
[END][4] energy = 2.32372e+35
[START][0] energy = 2.43765e+35
[START][1] energy = 2.43765e+35
[START][2] energy = 2.43765e+35
[START][3] energy = 2.43765e+35
[START][4] energy = 2.43765e+35
[END][0] energy = 2.49636e+35
[END][1] energy = 2.32372e+35
[END][2] energy = 2.49636e+35
[END][3] energy = 2.32372e+35
[END][4] energy = 2.32372e+35
[START][0] energy = 2.43765e+35
[START][1] energy = 2.43765e+35
[START][2] energy = 2.43765e+35
[START][3] energy = 2.43765e+35
[START][4] energy = 2.43765e+35
[END][0] energy = 2.43765e+35
[END][1] energy = 2.43765e+35
[END][2] energy = 2.43765e+35
[END][3] energy = 2.43765e+35
[END][4] energy = 2.43765e+35
Timings:
seq = -1.55016e+09
task = -1.55016e+09
spec = 51.866
spec-reject = 28.6573
spec-max-0 = 55.5886
spec-max-1 = 42.6068
spec-max-2 = 47.9012
spec-max-3 = 49.6802
spec-max-4 = 52.9702
spec-max-5 = 51.6317
