# Supplementary material for: Increasing the degree of parallelism using speculative execution in task-based runtime systems
Source: PeerJ Comput Sci. 2019 Mar 18;5:e183. doi: 10.7717/peerj-cs.183 (PMC7924448; doi:10.7717/peerj-cs.183)
Supplement: Supplemental Information 2 — This file includes the output of the executions generated by the given script and which are shown in the publication. The script also contains functions to transform these files into tables to generate the figures. [file peerj-cs-05-183-s002.zip › Spetabaru-Output/mc25.output]

NumThreads = 5
NbLoops = 25
NbDomains = 5
NbParticlesPerDomain = 2000
BoxWidth = 1
Temperature = 1
displacement = 1e-05
[START] energy = 2.43765e+35
[End] energy = 2.10605e+35, Accepted moves = 35.2%
[START] energy = 2.43765e+35
[End] energy = 2.10605e+35
[START] energy = 2.43765e+35
[End] energy = 2.10605e+35
[START] energy = 2.43765e+35
[End] energy = 2.10605e+35
[START] energy = 2.43765e+35
[End] energy = 2.10605e+35
[START] energy = 2.43765e+35
[End] energy = 2.10605e+35
[START] energy = 2.43765e+35
[End] energy = 2.10605e+35
[START] energy = 2.43765e+35
[End] energy = 2.10605e+35
[START] energy = 2.43765e+35
[End] energy = 2.10605e+35
[START] energy = 2.43765e+35
Timings:
seq = 27.9666
task = 27.9818
spec = 19.8947
spec-reject = 6.09646
spec-max-0 = 28.0447
spec-max-1 = 19.2602
spec-max-2 = 19.2516
spec-max-3 = 17.4908
spec-max-4 = 19.902
spec-max-5 = 20.5514
NumThreads = 5
NbLoops = 25
NbDomains = 5
NbParticlesPerDomain = 2000
BoxWidth = 1
Temperature = 1
displacement = 1e-05
[START] energy = 2.43765e+35
[End] energy = 2.10605e+35, Accepted moves = 35.2%
[START] energy = 2.43765e+35
[End] energy = 2.10605e+35
[START] energy = 2.43765e+35
[End] energy = 2.10605e+35
[START] energy = 2.43765e+35
[End] energy = 2.10605e+35
[START] energy = 2.43765e+35
[End] energy = 2.10605e+35
[START] energy = 2.43765e+35
[End] energy = 2.10605e+35
[START] energy = 2.43765e+35
[End] energy = 2.10605e+35
[START] energy = 2.43765e+35
[End] energy = 2.10605e+35
[START] energy = 2.43765e+35
[End] energy = 2.10605e+35
[START] energy = 2.43765e+35
Timings:
seq = 27.957
task = 27.9835
spec = 20.1258
spec-reject = 6.11029
spec-max-0 = 28.0492
spec-max-1 = 19.2591
spec-max-2 = 19.0436
spec-max-3 = 17.4922
spec-max-4 = 19.8964
spec-max-5 = 20.7778
NumThreads = 5
NbLoops = 25
NbDomains = 5
NbParticlesPerDomain = 2000
BoxWidth = 1
Temperature = 1
displacement = 1e-05
[START] energy = 2.43765e+35
[End] energy = 2.10605e+35, Accepted moves = 35.2%
[START] energy = 2.43765e+35
[End] energy = 2.10605e+35
[START] energy = 2.43765e+35
[End] energy = 2.10605e+35
[START] energy = 2.43765e+35
[End] energy = 2.10605e+35
[START] energy = 2.43765e+35
[End] energy = 2.10605e+35
[START] energy = 2.43765e+35
[End] energy = 2.10605e+35
[START] energy = 2.43765e+35
[End] energy = 2.10605e+35
[START] energy = 2.43765e+35
[End] energy = 2.10605e+35
[START] energy = 2.43765e+35
[End] energy = 2.10605e+35
[START] energy = 2.43765e+35
Timings:
seq = 27.9621
task = 27.9819
spec = 19.9052
spec-reject = 6.08674
spec-max-0 = 28.0377
spec-max-1 = 19.4807
spec-max-2 = 19.0428
spec-max-3 = 17.5068
spec-max-4 = 20.1152
spec-max-5 = 20.5586
NumThreads = 5
NbLoops = 25
NbDomains = 5
NbParticlesPerDomain = 2000
BoxWidth = 1
Temperature = 1
displacement = 1e-05
[START] energy = 2.43765e+35
[End] energy = 2.10605e+35, Accepted moves = 35.2%
[START] energy = 2.43765e+35
[End] energy = 2.10605e+35
[START] energy = 2.43765e+35
[End] energy = 2.10605e+35
[START] energy = 2.43765e+35
[End] energy = 2.10605e+35
[START] energy = 2.43765e+35
[End] energy = 2.10605e+35
[START] energy = 2.43765e+35
[End] energy = 2.10605e+35
[START] energy = 2.43765e+35
[End] energy = 2.10605e+35
[START] energy = 2.43765e+35
[End] energy = 2.10605e+35
[START] energy = 2.43765e+35
[End] energy = 2.10605e+35
[START] energy = 2.43765e+35
Timings:
seq = 27.9574
task = 27.9785
spec = 19.8962
spec-reject = 6.0871
spec-max-0 = 28.043
spec-max-1 = 19.4872
spec-max-2 = 19.0315
spec-max-3 = 17.4977
spec-max-4 = 19.9005
spec-max-5 = 20.5535
NumThreads = 5
NbLoops = 25
NbDomains = 5
NbParticlesPerDomain = 2000
BoxWidth = 1
Temperature = 1
displacement = 1e-05
[START] energy = 2.43765e+35
[End] energy = 2.10605e+35, Accepted moves = 35.2%
[START] energy = 2.43765e+35
[End] energy = 2.10605e+35
[START] energy = 2.43765e+35
[End] energy = 2.10605e+35
[START] energy = 2.43765e+35
[End] energy = 2.10605e+35
[START] energy = 2.43765e+35
[End] energy = 2.10605e+35
[START] energy = 2.43765e+35
[End] energy = 2.10605e+35
[START] energy = 2.43765e+35
[End] energy = 2.10605e+35
[START] energy = 2.43765e+35
[End] energy = 2.10605e+35
[START] energy = 2.43765e+35
[End] energy = 2.10605e+35
[START] energy = 2.43765e+35
Timings:
seq = 27.9614
task = 27.9796
spec = 19.8935
spec-reject = 6.0838
spec-max-0 = 28.0366
spec-max-1 = 19.2636
spec-max-2 = 19.0309
spec-max-3 = 17.4904
spec-max-4 = 19.8967
spec-max-5 = 20.5632
