# Supplementary material for: Increasing the degree of parallelism using speculative execution in task-based runtime systems
Source: PeerJ Comput Sci. 2019 Mar 18;5:e183. doi: 10.7717/peerj-cs.183 (PMC7924448; doi:10.7717/peerj-cs.183)
Supplement: Supplemental Information 2 — This file includes the output of the executions generated by the given script and which are shown in the publication. The script also contains functions to transform these files into tables to generate the figures. [file peerj-cs-05-183-s002.zip › Spetabaru-Output/remc10-5.output]

NumThreads = 5
NbLoops = 10
NbDomains = 5
NbParticlesPerDomain = 2000
BoxWidth = 1
displacement = 1e-05
Temperature = 0.5
Temperature = 3
Temperature = 5.5
Temperature = 8
Temperature = 10.5
[START][0] energy = 2.43765e+35
[START][1] energy = 2.43765e+35
[START][2] energy = 2.43765e+35
[START][3] energy = 2.43765e+35
[START][4] energy = 2.43765e+35
[END][0] energy = 2.37801e+35
[END][1] energy = 2.42822e+35
[END][2] energy = 2.37801e+35
[END][3] energy = 2.42822e+35
[END][4] energy = 2.42822e+35
[START][0] energy = 2.43765e+35
[START][1] energy = 2.43765e+35
[START][2] energy = 2.43765e+35
[START][3] energy = 2.43765e+35
[START][4] energy = 2.43765e+35
[END][0] energy = 2.37801e+35
[END][1] energy = 2.42822e+35
[END][2] energy = 2.37801e+35
[END][3] energy = 2.42822e+35
[END][4] energy = 2.42822e+35
[START][0] energy = 2.43765e+35
[START][1] energy = 2.43765e+35
[START][2] energy = 2.43765e+35
[START][3] energy = 2.43765e+35
[START][4] energy = 2.43765e+35
[END][0] energy = 2.37801e+35
[END][1] energy = 2.42822e+35
[END][2] energy = 2.37801e+35
[END][3] energy = 2.42822e+35
[END][4] energy = 2.42822e+35
[START][0] energy = 2.43765e+35
[START][1] energy = 2.43765e+35
[START][2] energy = 2.43765e+35
[START][3] energy = 2.43765e+35
[START][4] energy = 2.43765e+35
[END][0] energy = 2.37801e+35
[END][1] energy = 2.42822e+35
[END][2] energy = 2.37801e+35
[END][3] energy = 2.42822e+35
[END][4] energy = 2.42822e+35
[START][0] energy = 2.43765e+35
[START][1] energy = 2.43765e+35
[START][2] energy = 2.43765e+35
[START][3] energy = 2.43765e+35
[START][4] energy = 2.43765e+35
[END][0] energy = 2.37801e+35
[END][1] energy = 2.42822e+35
[END][2] energy = 2.37801e+35
[END][3] energy = 2.42822e+35
[END][4] energy = 2.42822e+35
[START][0] energy = 2.43765e+35
[START][1] energy = 2.43765e+35
[START][2] energy = 2.43765e+35
[START][3] energy = 2.43765e+35
[START][4] energy = 2.43765e+35
[END][0] energy = 2.37801e+35
[END][1] energy = 2.42822e+35
[END][2] energy = 2.37801e+35
[END][3] energy = 2.42822e+35
[END][4] energy = 2.42822e+35
[START][0] energy = 2.43765e+35
[START][1] energy = 2.43765e+35
[START][2] energy = 2.43765e+35
[START][3] energy = 2.43765e+35
[START][4] energy = 2.43765e+35
[END][0] energy = 2.37801e+35
[END][1] energy = 2.42822e+35
[END][2] energy = 2.37801e+35
[END][3] energy = 2.42822e+35
[END][4] energy = 2.42822e+35
[START][0] energy = 2.43765e+35
[START][1] energy = 2.43765e+35
[START][2] energy = 2.43765e+35
[START][3] energy = 2.43765e+35
[START][4] energy = 2.43765e+35
[END][0] energy = 2.37801e+35
[END][1] energy = 2.42822e+35
[END][2] energy = 2.37801e+35
[END][3] energy = 2.42822e+35
[END][4] energy = 2.42822e+35
[START][0] energy = 2.43765e+35
[START][1] energy = 2.43765e+35
[START][2] energy = 2.43765e+35
[START][3] energy = 2.43765e+35
[START][4] energy = 2.43765e+35
[END][0] energy = 2.37801e+35
[END][1] energy = 2.42822e+35
[END][2] energy = 2.37801e+35
[END][3] energy = 2.42822e+35
[END][4] energy = 2.42822e+35
[START][0] energy = 2.43765e+35
[START][1] energy = 2.43765e+35
[START][2] energy = 2.43765e+35
[START][3] energy = 2.43765e+35
[START][4] energy = 2.43765e+35
[END][0] energy = 2.43765e+35
[END][1] energy = 2.43765e+35
[END][2] energy = 2.43765e+35
[END][3] energy = 2.43765e+35
[END][4] energy = 2.43765e+35
Timings:
seq = 57.3921
task = 11.5604
spec = 16.3906
spec-reject = 11.7116
spec-max-0 = 11.784
spec-max-1 = 14.6345
spec-max-2 = 15.2894
spec-max-3 = 16.1745
spec-max-4 = 16.626
spec-max-5 = 15.5139
NumThreads = 5
NbLoops = 10
NbDomains = 5
NbParticlesPerDomain = 2000
BoxWidth = 1
displacement = 1e-05
Temperature = 0.5
Temperature = 3
Temperature = 5.5
Temperature = 8
Temperature = 10.5
[START][0] energy = 2.43765e+35
[START][1] energy = 2.43765e+35
[START][2] energy = 2.43765e+35
[START][3] energy = 2.43765e+35
[START][4] energy = 2.43765e+35
[END][0] energy = 2.37801e+35
[END][1] energy = 2.42822e+35
[END][2] energy = 2.37801e+35
[END][3] energy = 2.42822e+35
[END][4] energy = 2.42822e+35
[START][0] energy = 2.43765e+35
[START][1] energy = 2.43765e+35
[START][2] energy = 2.43765e+35
[START][3] energy = 2.43765e+35
[START][4] energy = 2.43765e+35
[END][0] energy = 2.37801e+35
[END][1] energy = 2.42822e+35
[END][2] energy = 2.37801e+35
[END][3] energy = 2.42822e+35
[END][4] energy = 2.42822e+35
[START][0] energy = 2.43765e+35
[START][1] energy = 2.43765e+35
[START][2] energy = 2.43765e+35
[START][3] energy = 2.43765e+35
[START][4] energy = 2.43765e+35
[END][0] energy = 2.37801e+35
[END][1] energy = 2.42822e+35
[END][2] energy = 2.37801e+35
[END][3] energy = 2.42822e+35
[END][4] energy = 2.42822e+35
[START][0] energy = 2.43765e+35
[START][1] energy = 2.43765e+35
[START][3] energy = 2.43765e+35
[START][4] energy = 2.43765e+35
[START][2] energy = 2.43765e+35
[END][0] energy = 2.37801e+35
[END][1] energy = 2.42822e+35
[END][2] energy = 2.37801e+35
[END][3] energy = 2.42822e+35
[END][4] energy = 2.42822e+35
[START][1] energy = 2.43765e+35
[START][0] energy = 2.43765e+35
[START][2] energy = 2.43765e+35
[START][3] energy = 2.43765e+35
[START][4] energy = 2.43765e+35
[END][0] energy = 2.37801e+35
[END][1] energy = 2.42822e+35
[END][2] energy = 2.37801e+35
[END][3] energy = 2.42822e+35
[END][4] energy = 2.42822e+35
[START][0] energy = 2.43765e+35
[START][1] energy = 2.43765e+35
[START][2] energy = 2.43765e+35
[START][3] energy = 2.43765e+35
[START][4] energy = 2.43765e+35
[END][0] energy = 2.37801e+35
[END][1] energy = 2.42822e+35
[END][2] energy = 2.37801e+35
[END][3] energy = 2.42822e+35
[END][4] energy = 2.42822e+35
[START][0] energy = 2.43765e+35
[START][1] energy = 2.43765e+35
[START][2] energy = 2.43765e+35
[START][3] energy = 2.43765e+35
[START][4] energy = 2.43765e+35
[END][0] energy = 2.37801e+35
[END][1] energy = 2.42822e+35
[END][2] energy = 2.37801e+35
[END][3] energy = 2.42822e+35
[END][4] energy = 2.42822e+35
[START][0] energy = 2.43765e+35
[START][1] energy = 2.43765e+35
[START][2] energy = 2.43765e+35
[START][3] energy = 2.43765e+35
[START][4] energy = 2.43765e+35
[END][0] energy = 2.37801e+35
[END][1] energy = 2.42822e+35
[END][2] energy = 2.37801e+35
[END][3] energy = 2.42822e+35
[END][4] energy = 2.42822e+35
[START][0] energy = 2.43765e+35
[START][1] energy = 2.43765e+35
[START][2] energy = 2.43765e+35
[START][3] energy = 2.43765e+35
[START][4] energy = 2.43765e+35
[END][0] energy = 2.37801e+35
[END][1] energy = 2.42822e+35
[END][2] energy = 2.37801e+35
[END][3] energy = 2.42822e+35
[END][4] energy = 2.42822e+35
[START][0] energy = 2.43765e+35
[START][1] energy = 2.43765e+35
[START][2] energy = 2.43765e+35
[START][3] energy = 2.43765e+35
[START][4] energy = 2.43765e+35
[END][0] energy = 2.43765e+35
[END][1] energy = 2.43765e+35
[END][2] energy = 2.43765e+35
[END][3] energy = 2.43765e+35
[END][4] energy = 2.43765e+35
Timings:
seq = 57.3897
task = 11.5627
spec = 16.8287
spec-reject = 11.7047
spec-max-0 = 11.7749
spec-max-1 = 14.6366
spec-max-2 = 15.9428
spec-max-3 = 16.1631
spec-max-4 = 15.9532
spec-max-5 = 15.9454
NumThreads = 5
NbLoops = 10
NbDomains = 5
NbParticlesPerDomain = 2000
BoxWidth = 1
displacement = 1e-05
Temperature = 0.5
Temperature = 3
Temperature = 5.5
Temperature = 8
Temperature = 10.5
[START][0] energy = 2.43765e+35
[START][1] energy = 2.43765e+35
[START][2] energy = 2.43765e+35
[START][3] energy = 2.43765e+35
[START][4] energy = 2.43765e+35
[END][0] energy = 2.37801e+35
[END][1] energy = 2.42822e+35
[END][2] energy = 2.37801e+35
[END][3] energy = 2.42822e+35
[END][4] energy = 2.42822e+35
[START][0] energy = 2.43765e+35
[START][1] energy = 2.43765e+35
[START][2] energy = 2.43765e+35
[START][3] energy = 2.43765e+35
[START][4] energy = 2.43765e+35
[END][0] energy = 2.37801e+35
[END][1] energy = 2.42822e+35
[END][2] energy = 2.37801e+35
[END][3] energy = 2.42822e+35
[END][4] energy = 2.42822e+35
[START][0] energy = 2.43765e+35
[START][1] energy = 2.43765e+35
[START][2] energy = 2.43765e+35
[START][3] energy = 2.43765e+35
[START][4] energy = 2.43765e+35
[END][0] energy = 2.37801e+35
[END][1] energy = 2.42822e+35
[END][2] energy = 2.37801e+35
[END][3] energy = 2.42822e+35
[END][4] energy = 2.42822e+35
[START][0] energy = 2.43765e+35
[START][1] energy = 2.43765e+35
[START][2] energy = 2.43765e+35
[START][3] energy = 2.43765e+35
[START][4] energy = 2.43765e+35
[END][0] energy = 2.37801e+35
[END][1] energy = 2.42822e+35
[END][2] energy = 2.37801e+35
[END][3] energy = 2.42822e+35
[END][4] energy = 2.42822e+35
[START][0] energy = 2.43765e+35
[START][1] energy = 2.43765e+35
[START][2] energy = 2.43765e+35
[START][3] energy = 2.43765e+35
[START][4] energy = 2.43765e+35
[END][0] energy = 2.37801e+35
[END][1] energy = 2.42822e+35
[END][2] energy = 2.37801e+35
[END][3] energy = 2.42822e+35
[END][4] energy = 2.42822e+35
[START][0] energy = 2.43765e+35
[START][1] energy = 2.43765e+35
[START][2] energy = 2.43765e+35
[START][3] energy = 2.43765e+35
[START][4] energy = 2.43765e+35
[END][0] energy = 2.37801e+35
[END][1] energy = 2.42822e+35
[END][2] energy = 2.37801e+35
[END][3] energy = 2.42822e+35
[END][4] energy = 2.42822e+35
[START][0] energy = 2.43765e+35
[START][1] energy = 2.43765e+35
[START][2] energy = 2.43765e+35
[START][3] energy = 2.43765e+35
[START][4] energy = 2.43765e+35
[END][0] energy = 2.37801e+35
[END][1] energy = 2.42822e+35
[END][2] energy = 2.37801e+35
[END][3] energy = 2.42822e+35
[END][4] energy = 2.42822e+35
[START][0] energy = 2.43765e+35
[START][1] energy = 2.43765e+35
[START][2] energy = 2.43765e+35
[START][3] energy = 2.43765e+35
[START][4] energy = 2.43765e+35
[END][0] energy = 2.37801e+35
[END][1] energy = 2.42822e+35
[END][2] energy = 2.37801e+35
[END][3] energy = 2.42822e+35
[END][4] energy = 2.42822e+35
[START][0] energy = 2.43765e+35
[START][1] energy = 2.43765e+35
[START][2] energy = 2.43765e+35
[START][3] energy = 2.43765e+35
[START][4] energy = 2.43765e+35
[END][0] energy = 2.37801e+35
[END][1] energy = 2.42822e+35
[END][2] energy = 2.37801e+35
[END][3] energy = 2.42822e+35
[END][4] energy = 2.42822e+35
[START][0] energy = 2.43765e+35
[START][1] energy = 2.43765e+35
[START][2] energy = 2.43765e+35
[START][3] energy = 2.43765e+35
[START][4] energy = 2.43765e+35
[END][0] energy = 2.43765e+35
[END][1] energy = 2.43765e+35
[END][2] energy = 2.43765e+35
[END][3] energy = 2.43765e+35
[END][4] energy = 2.43765e+35
Timings:
seq = 57.3983
task = 11.557
spec = 16.608
spec-reject = 11.9258
spec-max-0 = 11.781
spec-max-1 = 14.8459
spec-max-2 = 15.7289
spec-max-3 = 16.1699
spec-max-4 = 16.3766
spec-max-5 = 15.509
NumThreads = 5
NbLoops = 10
NbDomains = 5
NbParticlesPerDomain = 2000
BoxWidth = 1
displacement = 1e-05
Temperature = 0.5
Temperature = 3
Temperature = 5.5
Temperature = 8
Temperature = 10.5
[START][0] energy = 2.43765e+35
[START][1] energy = 2.43765e+35
[START][2] energy = 2.43765e+35
[START][3] energy = 2.43765e+35
[START][4] energy = 2.43765e+35
[END][0] energy = 2.37801e+35
[END][1] energy = 2.42822e+35
[END][2] energy = 2.37801e+35
[END][3] energy = 2.42822e+35
[END][4] energy = 2.42822e+35
[START][0] energy = 2.43765e+35
[START][1] energy = 2.43765e+35
[START][2] energy = 2.43765e+35
[START][3] energy = 2.43765e+35
[START][4] energy = 2.43765e+35
[END][0] energy = 2.37801e+35
[END][1] energy = 2.42822e+35
[END][2] energy = 2.37801e+35
[END][3] energy = 2.42822e+35
[END][4] energy = 2.42822e+35
[START][0] energy = 2.43765e+35
[START][1] energy = 2.43765e+35
[START][2] energy = 2.43765e+35
[START][3] energy = 2.43765e+35
[START][4] energy = 2.43765e+35
[END][0] energy = 2.37801e+35
[END][1] energy = 2.42822e+35
[END][2] energy = 2.37801e+35
[END][3] energy = 2.42822e+35
[END][4] energy = 2.42822e+35
[START][0] energy = 2.43765e+35
[START][1] energy = 2.43765e+35
[START][2] energy = 2.43765e+35
[START][3] energy = 2.43765e+35
[START][4] energy = 2.43765e+35
[END][0] energy = 2.37801e+35
[END][1] energy = 2.42822e+35
[END][2] energy = 2.37801e+35
[END][3] energy = 2.42822e+35
[END][4] energy = 2.42822e+35
[START][0] energy = 2.43765e+35
[START][1] energy = 2.43765e+35
[START][2] energy = 2.43765e+35
[START][3] energy = 2.43765e+35
[START][4] energy = 2.43765e+35
[END][0] energy = 2.37801e+35
[END][1] energy = 2.42822e+35
[END][2] energy = 2.37801e+35
[END][3] energy = 2.42822e+35
[END][4] energy = 2.42822e+35
[START][0] energy = 2.43765e+35
[START][1] energy = 2.43765e+35
[START][2] energy = 2.43765e+35
[START][3] energy = 2.43765e+35
[START][4] energy = 2.43765e+35
[END][0] energy = 2.37801e+35
[END][1] energy = 2.42822e+35
[END][2] energy = 2.37801e+35
[END][3] energy = 2.42822e+35
[END][4] energy = 2.42822e+35
[START][0] energy = 2.43765e+35
[START][1] energy = 2.43765e+35
[START][2] energy = 2.43765e+35
[START][3] energy = 2.43765e+35
[START][4] energy = 2.43765e+35
[END][0] energy = 2.37801e+35
[END][1] energy = 2.42822e+35
[END][2] energy = 2.37801e+35
[END][3] energy = 2.42822e+35
[END][4] energy = 2.42822e+35
[START][0] energy = 2.43765e+35
[START][1] energy = 2.43765e+35
[START][2] energy = 2.43765e+35
[START][3] energy = 2.43765e+35
[START][4] energy = 2.43765e+35
[END][0] energy = 2.37801e+35
[END][1] energy = 2.42822e+35
[END][2] energy = 2.37801e+35
[END][3] energy = 2.42822e+35
[END][4] energy = 2.42822e+35
[START][0] energy = 2.43765e+35
[START][1] energy = 2.43765e+35
[START][2] energy = 2.43765e+35
[START][3] energy = 2.43765e+35
[START][4] energy = 2.43765e+35
[END][0] energy = 2.37801e+35
[END][1] energy = 2.42822e+35
[END][2] energy = 2.37801e+35
[END][3] energy = 2.42822e+35
[END][4] energy = 2.42822e+35
[START][1] energy = 2.43765e+35
[START][0] energy = 2.43765e+35
[START][2] energy = 2.43765e+35
[START][3] energy = 2.43765e+35
[START][4] energy = 2.43765e+35
[END][0] energy = 2.43765e+35
[END][1] energy = 2.43765e+35
[END][2] energy = 2.43765e+35
[END][3] energy = 2.43765e+35
[END][4] energy = 2.43765e+35
Timings:
seq = 57.3968
task = 11.5568
spec = 16.1691
spec-reject = 11.7134
spec-max-0 = 11.7798
spec-max-1 = 14.6271
spec-max-2 = 16.3905
spec-max-3 = 16.8215
spec-max-4 = 16.8416
spec-max-5 = 15.7374
NumThreads = 5
NbLoops = 10
NbDomains = 5
NbParticlesPerDomain = 2000
BoxWidth = 1
displacement = 1e-05
Temperature = 0.5
Temperature = 3
Temperature = 5.5
Temperature = 8
Temperature = 10.5
[START][0] energy = 2.43765e+35
[START][1] energy = 2.43765e+35
[START][2] energy = 2.43765e+35
[START][3] energy = 2.43765e+35
[START][4] energy = 2.43765e+35
[END][0] energy = 2.37801e+35
[END][1] energy = 2.42822e+35
[END][2] energy = 2.37801e+35
[END][3] energy = 2.42822e+35
[END][4] energy = 2.42822e+35
[START][0] energy = 2.43765e+35
[START][1] energy = 2.43765e+35
[START][2] energy = 2.43765e+35
[START][3] energy = 2.43765e+35
[START][4] energy = 2.43765e+35
[END][0] energy = 2.37801e+35
[END][1] energy = 2.42822e+35
[END][2] energy = 2.37801e+35
[END][3] energy = 2.42822e+35
[END][4] energy = 2.42822e+35
[START][0] energy = 2.43765e+35
[START][1] energy = 2.43765e+35
[START][2] energy = 2.43765e+35
[START][3] energy = 2.43765e+35
[START][4] energy = 2.43765e+35
[END][0] energy = 2.37801e+35
[END][1] energy = 2.42822e+35
[END][2] energy = 2.37801e+35
[END][3] energy = 2.42822e+35
[END][4] energy = 2.42822e+35
[START][0] energy = 2.43765e+35
[START][1] energy = 2.43765e+35
[START][2] energy = 2.43765e+35
[START][3] energy = 2.43765e+35
[START][4] energy = 2.43765e+35
[END][0] energy = 2.37801e+35
[END][1] energy = 2.42822e+35
[END][2] energy = 2.37801e+35
[END][3] energy = 2.42822e+35
[END][4] energy = 2.42822e+35
[START][0] energy = 2.43765e+35
[START][1] energy = 2.43765e+35
[START][2] energy = 2.43765e+35
[START][3] energy = 2.43765e+35
[START][4] energy = 2.43765e+35
[END][0] energy = 2.37801e+35
[END][1] energy = 2.42822e+35
[END][2] energy = 2.37801e+35
[END][3] energy = 2.42822e+35
[END][4] energy = 2.42822e+35
[START][0] energy = 2.43765e+35
[START][1] energy = 2.43765e+35
[START][2] energy = 2.43765e+35
[START][3] energy = 2.43765e+35
[START][4] energy = 2.43765e+35
[END][0] energy = 2.37801e+35
[END][1] energy = 2.42822e+35
[END][2] energy = 2.37801e+35
[END][3] energy = 2.42822e+35
[END][4] energy = 2.42822e+35
[START][0] energy = 2.43765e+35
[START][2] energy = 2.43765e+35
[START][3] energy = 2.43765e+35
[START][4] energy = 2.43765e+35
[START][1] energy = 2.43765e+35
[END][0] energy = 2.37801e+35
[END][1] energy = 2.42822e+35
[END][2] energy = 2.37801e+35
[END][3] energy = 2.42822e+35
[END][4] energy = 2.42822e+35
[START][0] energy = 2.43765e+35
[START][1] energy = 2.43765e+35
[START][2] energy = 2.43765e+35
[START][3] energy = 2.43765e+35
[START][4] energy = 2.43765e+35
[END][0] energy = 2.37801e+35
[END][1] energy = 2.42822e+35
[END][2] energy = 2.37801e+35
[END][3] energy = 2.42822e+35
[END][4] energy = 2.42822e+35
[START][0] energy = 2.43765e+35
[START][1] energy = 2.43765e+35
[START][2] energy = 2.43765e+35
[START][3] energy = 2.43765e+35
[START][4] energy = 2.43765e+35
[END][0] energy = 2.37801e+35
[END][1] energy = 2.42822e+35
[END][2] energy = 2.37801e+35
[END][3] energy = 2.42822e+35
[END][4] energy = 2.42822e+35
[START][0] energy = 2.43765e+35
[START][1] energy = 2.43765e+35
[START][2] energy = 2.43765e+35
[START][3] energy = 2.43765e+35
[START][4] energy = 2.43765e+35
[END][0] energy = 2.43765e+35
[END][1] energy = 2.43765e+35
[END][2] energy = 2.43765e+35
[END][3] energy = 2.43765e+35
[END][4] energy = 2.43765e+35
Timings:
seq = 57.3959
task = 11.5561
spec = 16.3829
spec-reject = 11.7042
spec-max-0 = 11.7865
spec-max-1 = 14.403
spec-max-2 = 15.7312
spec-max-3 = 16.1656
spec-max-4 = 16.178
spec-max-5 = 16.3841
