# Supplementary material for: Increasing the degree of parallelism using speculative execution in task-based runtime systems
Source: PeerJ Comput Sci. 2019 Mar 18;5:e183. doi: 10.7717/peerj-cs.183 (PMC7924448; doi:10.7717/peerj-cs.183)
Supplement: Supplemental Information 2 — This file includes the output of the executions generated by the given script and which are shown in the publication. The script also contains functions to transform these files into tables to generate the figures. [file peerj-cs-05-183-s002.zip › Spetabaru-Output/remc100-20.output]

NumThreads = 20
NbLoops = 100
NbDomains = 5
NbParticlesPerDomain = 2000
BoxWidth = 1
displacement = 1e-05
Temperature = 0.5
Temperature = 3
Temperature = 5.5
Temperature = 8
Temperature = 10.5
[START][2] energy = 2.43765e+35
[START][3] energy = 2.43765e+35
[START][0] energy = 2.43765e+35
[START][1] energy = 2.43765e+35
[START][4] energy = 2.43765e+35
[END][0] energy = 2.75866e+35
[END][1] energy = 2.10684e+35
[END][2] energy = 2.75866e+35
[END][3] energy = 2.10684e+35
[END][4] energy = 2.10684e+35
[START][0] energy = 2.43765e+35
[START][3] energy = 2.43765e+35
[START][1] energy = 2.43765e+35
[START][2] energy = 2.43765e+35
[START][4] energy = 2.43765e+35
[END][0] energy = 2.75866e+35
[END][1] energy = 2.10684e+35
[END][2] energy = 2.75866e+35
[END][3] energy = 2.10684e+35
[END][4] energy = 2.10684e+35
[START][1] energy = 2.43765e+35
[START][4] energy = 2.43765e+35
[START][0] energy = 2.43765e+35
[START][2] energy = 2.43765e+35
[START][3] energy = 2.43765e+35
[END][0] energy = 2.75866e+35
[END][1] energy = 2.10684e+35
[END][2] energy = 2.75866e+35
[END][3] energy = 2.10684e+35
[END][4] energy = 2.10684e+35
[START][1] energy = 2.43765e+35
[START][2] energy = 2.43765e+35
[START][0] energy = 2.43765e+35
[START][3] energy = 2.43765e+35
[START][4] energy = 2.43765e+35
[END][0] energy = 2.75866e+35
[END][1] energy = 2.10684e+35
[END][2] energy = 2.75866e+35
[END][3] energy = 2.10684e+35
[END][4] energy = 2.10684e+35
[START][0] energy = 2.43765e+35
[START][1] energy = 2.43765e+35
[START][3] energy = 2.43765e+35
[START][2] energy = 2.43765e+35
[START][4] energy = 2.43765e+35
[END][0] energy = 2.75866e+35
[END][1] energy = 2.10684e+35
[END][2] energy = 2.75866e+35
[END][3] energy = 2.10684e+35
[END][4] energy = 2.10684e+35
[START][1] energy = 2.43765e+35
[START][2] energy = 2.43765e+35
[START][0] energy = 2.43765e+35
[START][3] energy = 2.43765e+35
[START][4] energy = 2.43765e+35
[END][0] energy = 2.75866e+35
[END][1] energy = 2.10684e+35
[END][2] energy = 2.75866e+35
[END][3] energy = 2.10684e+35
[END][4] energy = 2.10684e+35
[START][0] energy = 2.43765e+35
[START][1] energy = 2.43765e+35
[START][3] energy = 2.43765e+35
[START][2] energy = 2.43765e+35
[START][4] energy = 2.43765e+35
[END][0] energy = 2.75866e+35
[END][1] energy = 2.10684e+35
[END][2] energy = 2.75866e+35
[END][3] energy = 2.10684e+35
[END][4] energy = 2.10684e+35
[START][0] energy = 2.43765e+35
[START][1] energy = 2.43765e+35
[START][2] energy = 2.43765e+35
[START][3] energy = 2.43765e+35
[START][4] energy = 2.43765e+35
[END][0] energy = 2.43765e+35
[END][1] energy = 2.43765e+35
[END][2] energy = 2.43765e+35
[END][3] energy = 2.43765e+35
[END][4] energy = 2.43765e+35
Timings:
seq = -1.55018e+09
task = -1.55018e+09
spec = 80.3072
spec-reject = 24.6657
spec-max-0 = 92.8016
spec-max-1 = 71.8532
spec-max-2 = 74.6764
spec-max-3 = 77.6478
spec-max-4 = 80.2986
spec-max-5 = 81.5048
NumThreads = 20
NbLoops = 100
NbDomains = 5
NbParticlesPerDomain = 2000
BoxWidth = 1
displacement = 1e-05
Temperature = 0.5
Temperature = 3
Temperature = 5.5
Temperature = 8
Temperature = 10.5
[START][0] energy = 2.43765e+35
[START][3] energy = 2.43765e+35
[START][1] energy = 2.43765e+35
[START][2] energy = 2.43765e+35
[START][4] energy = 2.43765e+35
[END][0] energy = 2.75866e+35
[END][1] energy = 2.10684e+35
[END][2] energy = 2.75866e+35
[END][3] energy = 2.10684e+35
[END][4] energy = 2.10684e+35
[START][0] energy = 2.43765e+35
[START][4] energy = 2.43765e+35
[START][1] energy = 2.43765e+35
[START][2] energy = 2.43765e+35
[START][3] energy = 2.43765e+35
[END][0] energy = 2.75866e+35
[END][1] energy = 2.10684e+35
[END][2] energy = 2.75866e+35
[END][3] energy = 2.10684e+35
[END][4] energy = 2.10684e+35
[START][0] energy = 2.43765e+35
[START][2] energy = 2.43765e+35
[START][1] energy = 2.43765e+35
[START][3] energy = 2.43765e+35
[START][4] energy = 2.43765e+35
[END][0] energy = 2.75866e+35
[END][1] energy = 2.10684e+35
[END][2] energy = 2.75866e+35
[END][3] energy = 2.10684e+35
[END][4] energy = 2.10684e+35
[START][0] energy = 2.43765e+35
[START][1] energy = 2.43765e+35
[START][2] energy = 2.43765e+35
[START][3] energy = 2.43765e+35
[START][4] energy = 2.43765e+35
[END][0] energy = 2.75866e+35
[END][1] energy = 2.10684e+35
[END][2] energy = 2.75866e+35
[END][3] energy = 2.10684e+35
[END][4] energy = 2.10684e+35
[START][0] energy = 2.43765e+35
[START][1] energy = 2.43765e+35
[START][2] energy = 2.43765e+35
[START][3] energy = 2.43765e+35
[START][4] energy = 2.43765e+35
[END][0] energy = 2.75866e+35
[END][1] energy = 2.10684e+35
[END][2] energy = 2.75866e+35
[END][3] energy = 2.10684e+35
[END][4] energy = 2.10684e+35
[START][0] energy = 2.43765e+35
[START][1] energy = 2.43765e+35
[START][2] energy = 2.43765e+35
[START][3] energy = 2.43765e+35
[START][4] energy = 2.43765e+35
[END][0] energy = 2.75866e+35
[END][1] energy = 2.10684e+35
[END][2] energy = 2.75866e+35
[END][3] energy = 2.10684e+35
[END][4] energy = 2.10684e+35
[START][0] energy = 2.43765e+35
[START][2] energy = 2.43765e+35
[START][1] energy = 2.43765e+35
[START][3] energy = 2.43765e+35
[START][4] energy = 2.43765e+35
[END][0] energy = 2.75866e+35
[END][1] energy = 2.10684e+35
[END][2] energy = 2.75866e+35
[END][3] energy = 2.10684e+35
[END][4] energy = 2.10684e+35
[START][0] energy = 2.43765e+35
[START][1] energy = 2.43765e+35
[START][2] energy = 2.43765e+35
[START][3] energy = 2.43765e+35
[START][4] energy = 2.43765e+35
[END][0] energy = 2.43765e+35
[END][1] energy = 2.43765e+35
[END][2] energy = 2.43765e+35
[END][3] energy = 2.43765e+35
[END][4] energy = 2.43765e+35
Timings:
seq = -1.55018e+09
task = -1.55018e+09
spec = 80.1532
spec-reject = 24.8
spec-max-0 = 92.7913
spec-max-1 = 71.5754
spec-max-2 = 74.7069
spec-max-3 = 77.3862
spec-max-4 = 80.808
spec-max-5 = 81.4579
NumThreads = 20
NbLoops = 100
NbDomains = 5
NbParticlesPerDomain = 2000
BoxWidth = 1
displacement = 1e-05
Temperature = 0.5
Temperature = 3
Temperature = 5.5
Temperature = 8
Temperature = 10.5
[START][0] energy = 2.43765e+35
[START][1] energy = 2.43765e+35
[START][2] energy = 2.43765e+35
[START][3] energy = 2.43765e+35
[START][4] energy = 2.43765e+35
[END][0] energy = 2.75866e+35
[END][1] energy = 2.10684e+35
[END][2] energy = 2.75866e+35
[END][3] energy = 2.10684e+35
[END][4] energy = 2.10684e+35
[START][1] energy = 2.43765e+35
[START][2] energy = 2.43765e+35
[START][4] energy = 2.43765e+35
[START][0] energy = 2.43765e+35
[START][3] energy = 2.43765e+35
[END][0] energy = 2.75866e+35
[END][1] energy = 2.10684e+35
[END][2] energy = 2.75866e+35
[END][3] energy = 2.10684e+35
[END][4] energy = 2.10684e+35
[START][0] energy = 2.43765e+35
[START][1] energy = 2.43765e+35
[START][4] energy = 2.43765e+35
[START][2] energy = 2.43765e+35
[START][3] energy = 2.43765e+35
[END][0] energy = 2.75866e+35
[END][1] energy = 2.10684e+35
[END][2] energy = 2.75866e+35
[END][3] energy = 2.10684e+35
[END][4] energy = 2.10684e+35
[START][0] energy = 2.43765e+35
[START][1] energy = 2.43765e+35
[START][2] energy = 2.43765e+35
[START][3] energy = 2.43765e+35
[START][4] energy = 2.43765e+35
[END][0] energy = 2.75866e+35
[END][1] energy = 2.10684e+35
[END][2] energy = 2.75866e+35
[END][3] energy = 2.10684e+35
[END][4] energy = 2.10684e+35
[START][1] energy = 2.43765e+35
[START][3] energy = 2.43765e+35
[START][0] energy = 2.43765e+35
[START][2] energy = 2.43765e+35
[START][4] energy = 2.43765e+35
[END][0] energy = 2.75866e+35
[END][1] energy = 2.10684e+35
[END][2] energy = 2.75866e+35
[END][3] energy = 2.10684e+35
[END][4] energy = 2.10684e+35
[START][1] energy = 2.43765e+35
[START][4] energy = 2.43765e+35
[START][0] energy = 2.43765e+35
[START][2] energy = 2.43765e+35
[START][3] energy = 2.43765e+35
[END][0] energy = 2.75866e+35
[END][1] energy = 2.10684e+35
[END][2] energy = 2.75866e+35
[END][3] energy = 2.10684e+35
[END][4] energy = 2.10684e+35
[START][0] energy = 2.43765e+35
[START][2] energy = 2.43765e+35
[START][1] energy = 2.43765e+35
[START][3] energy = 2.43765e+35
[START][4] energy = 2.43765e+35
[END][0] energy = 2.75866e+35
[END][1] energy = 2.10684e+35
[END][2] energy = 2.75866e+35
[END][3] energy = 2.10684e+35
[END][4] energy = 2.10684e+35
[START][0] energy = 2.43765e+35
[START][4] energy = 2.43765e+35
[START][1] energy = 2.43765e+35
[START][2] energy = 2.43765e+35
[START][3] energy = 2.43765e+35
[END][0] energy = 2.43765e+35
[END][1] energy = 2.43765e+35
[END][2] energy = 2.43765e+35
[END][3] energy = 2.43765e+35
[END][4] energy = 2.43765e+35
Timings:
seq = -1.55018e+09
task = -1.55018e+09
spec = 80.275
spec-reject = 24.6764
spec-max-0 = 92.5842
spec-max-1 = 71.7641
spec-max-2 = 74.8254
spec-max-3 = 77.1553
spec-max-4 = 80.6048
spec-max-5 = 81.1304
NumThreads = 20
NbLoops = 100
NbDomains = 5
NbParticlesPerDomain = 2000
BoxWidth = 1
displacement = 1e-05
Temperature = 0.5
Temperature = 3
Temperature = 5.5
Temperature = 8
Temperature = 10.5
[START][0] energy = 2.43765e+35
[START][1] energy = 2.43765e+35
[START][2] energy = 2.43765e+35
[START][3] energy = 2.43765e+35
[START][4] energy = 2.43765e+35
[END][0] energy = 2.75866e+35
[END][1] energy = 2.10684e+35
[END][2] energy = 2.75866e+35
[END][3] energy = 2.10684e+35
[END][4] energy = 2.10684e+35
[START][0] energy = 2.43765e+35
[START][1] energy = 2.43765e+35
[START][3] energy = 2.43765e+35
[START][2] energy = 2.43765e+35
[START][4] energy = 2.43765e+35
[END][0] energy = 2.75866e+35
[END][1] energy = 2.10684e+35
[END][2] energy = 2.75866e+35
[END][3] energy = 2.10684e+35
[END][4] energy = 2.10684e+35
[START][1] energy = 2.43765e+35
[START][0] energy = 2.43765e+35
[START][2] energy = 2.43765e+35
[START][4] energy = 2.43765e+35
[START][3] energy = 2.43765e+35
[END][0] energy = 2.75866e+35
[END][1] energy = 2.10684e+35
[END][2] energy = 2.75866e+35
[END][3] energy = 2.10684e+35
[END][4] energy = 2.10684e+35
[START][1] energy = 2.43765e+35
[START][2] energy = 2.43765e+35
[START][0] energy = 2.43765e+35
[START][3] energy = [START][4] energy = 2.43765e+35
2.43765e+35
[END][0] energy = 2.75866e+35
[END][1] energy = 2.10684e+35
[END][2] energy = 2.75866e+35
[END][3] energy = 2.10684e+35
[END][4] energy = 2.10684e+35
[START][1] energy = 2.43765e+35
[START][3] energy = 2.43765e+35
[START][0] energy = 2.43765e+35
[START][2] energy = 2.43765e+35
[START][4] energy = 2.43765e+35
[END][0] energy = 2.75866e+35
[END][1] energy = 2.10684e+35
[END][2] energy = 2.75866e+35
[END][3] energy = 2.10684e+35
[END][4] energy = 2.10684e+35
[START][0] energy = 2.43765e+35
[START][1] energy = 2.43765e+35
[START][2] energy = 2.43765e+35
[START][3] energy = 2.43765e+35
[START][4] energy = 2.43765e+35
[END][0] energy = 2.75866e+35
[END][1] energy = 2.10684e+35
[END][2] energy = 2.75866e+35
[END][3] energy = 2.10684e+35
[END][4] energy = 2.10684e+35
[START][0] energy = 2.43765e+35
[START][1] energy = 2.43765e+35
[START][2] energy = 2.43765e+35
[START][3] energy = 2.43765e+35
[START][4] energy = 2.43765e+35
[END][0] energy = 2.75866e+35
[END][1] energy = 2.10684e+35
[END][2] energy = 2.75866e+35
[END][3] energy = 2.10684e+35
[END][4] energy = 2.10684e+35
[START][0] energy = 2.43765e+35
[START][1] energy = 2.43765e+35
[START][2] energy = 2.43765e+35
[START][3] energy = 2.43765e+35
[START][4] energy = 2.43765e+35
[END][0] energy = 2.43765e+35
[END][1] energy = 2.43765e+35
[END][2] energy = 2.43765e+35
[END][3] energy = 2.43765e+35
[END][4] energy = 2.43765e+35
Timings:
seq = -1.55018e+09
task = -1.55018e+09
spec = 80.2172
spec-reject = 24.6685
spec-max-0 = 92.7765
spec-max-1 = 71.6344
spec-max-2 = 74.4465
spec-max-3 = 77.2916
spec-max-4 = 80.2775
spec-max-5 = 80.9677
NumThreads = 20
NbLoops = 100
NbDomains = 5
NbParticlesPerDomain = 2000
BoxWidth = 1
displacement = 1e-05
Temperature = 0.5
Temperature = 3
Temperature = 5.5
Temperature = 8
Temperature = 10.5
[START][3] energy = 2.43765e+35
[START][0] energy = 2.43765e+35
[START][1] energy = 2.43765e+35
[START][2] energy = 2.43765e+35
[START][4] energy = 2.43765e+35
[END][0] energy = 2.75866e+35
[END][1] energy = 2.10684e+35
[END][2] energy = 2.75866e+35
[END][3] energy = 2.10684e+35
[END][4] energy = 2.10684e+35
[START][0] energy = 2.43765e+35
[START][1] energy = 2.43765e+35
[START][2] energy = 2.43765e+35
[START][3] energy = 2.43765e+35
[START][4] energy = 2.43765e+35
[END][0] energy = 2.75866e+35
[END][1] energy = 2.10684e+35
[END][2] energy = 2.75866e+35
[END][3] energy = 2.10684e+35
[END][4] energy = 2.10684e+35
[START][0] energy = 2.43765e+35
[START][1] energy = 2.43765e+35
[START][2] energy = 2.43765e+35
[START][3] energy = 2.43765e+35
[START][4] energy = 2.43765e+35
[END][0] energy = 2.75866e+35
[END][1] energy = 2.10684e+35
[END][2] energy = 2.75866e+35
[END][3] energy = 2.10684e+35
[END][4] energy = 2.10684e+35
[START][0] energy = 2.43765e+35
[START][1] energy = 2.43765e+35
[START][2] energy = 2.43765e+35
[START][4] energy = 2.43765e+35
[START][3] energy = 2.43765e+35
[END][0] energy = 2.75866e+35
[END][1] energy = 2.10684e+35
[END][2] energy = 2.75866e+35
[END][3] energy = 2.10684e+35
[END][4] energy = 2.10684e+35
[START][0] energy = 2.43765e+35
[START][1] energy = 2.43765e+35
[START][2] energy = 2.43765e+35
[START][3] energy = 2.43765e+35
[START][4] energy = 2.43765e+35
[END][0] energy = 2.75866e+35
[END][1] energy = 2.10684e+35
[END][2] energy = 2.75866e+35
[END][3] energy = 2.10684e+35
[END][4] energy = 2.10684e+35
[START][0] energy = 2.43765e+35
[START][4] energy = 2.43765e+35
[START][1] energy = 2.43765e+35
[START][2] energy = 2.43765e+35
[START][3] energy = 2.43765e+35
[END][0] energy = 2.75866e+35
[END][1] energy = 2.10684e+35
[END][2] energy = 2.75866e+35
[END][3] energy = 2.10684e+35
[END][4] energy = 2.10684e+35
[START][2] energy = 2.43765e+35
[START][0] energy = 2.43765e+35
[START][1] energy = 2.43765e+35
[START][3] energy = 2.43765e+35
[START][4] energy = 2.43765e+35
[END][0] energy = 2.75866e+35
[END][1] energy = 2.10684e+35
[END][2] energy = 2.75866e+35
[END][3] energy = 2.10684e+35
[END][4] energy = 2.10684e+35
[START][2] energy = 2.43765e+35
[START][0] energy = 2.43765e+35
[START][1] energy = 2.43765e+35
[START][3] energy = 2.43765e+35
[START][4] energy = 2.43765e+35
[END][0] energy = 2.43765e+35
[END][1] energy = 2.43765e+35
[END][2] energy = 2.43765e+35
[END][3] energy = 2.43765e+35
[END][4] energy = 2.43765e+35
Timings:
seq = -1.55018e+09
task = -1.55018e+09
spec = 80.0574
spec-reject = 24.6907
spec-max-0 = 92.7273
spec-max-1 = 71.5028
spec-max-2 = 74.6679
spec-max-3 = 77.5183
spec-max-4 = 80.3602
spec-max-5 = 81.4499
