# Supplementary material for: Increasing the degree of parallelism using speculative execution in task-based runtime systems
Source: PeerJ Comput Sci. 2019 Mar 18;5:e183. doi: 10.7717/peerj-cs.183 (PMC7924448; doi:10.7717/peerj-cs.183)
Supplement: Supplemental Information 2 — This file includes the output of the executions generated by the given script and which are shown in the publication. The script also contains functions to transform these files into tables to generate the figures. [file peerj-cs-05-183-s002.zip › Spetabaru-Output/remc5-20.output]

NumThreads = 20
NbLoops = 5
NbDomains = 5
NbParticlesPerDomain = 2000
BoxWidth = 1
displacement = 1e-05
Temperature = 0.5
Temperature = 3
Temperature = 5.5
Temperature = 8
Temperature = 10.5
[START][0] energy = 2.43765e+35
[START][1] energy = 2.43765e+35
[START][2] energy = 2.43765e+35
[START][3] energy = 2.43765e+35
[START][4] energy = 2.43765e+35
[END][0] energy = 2.48123e+35
[END][1] energy = 2.48123e+35
[END][2] energy = 2.48123e+35
[END][3] energy = 2.48123e+35
[END][4] energy = 2.48123e+35
[START][0] energy = 2.43765e+35
[START][1] energy = 2.43765e+35
[START][2] energy = 2.43765e+35
[START][3] energy = 2.43765e+35
[START][4] energy = 2.43765e+35
[END][0] energy = 2.48123e+35
[END][1] energy = 2.48123e+35
[END][2] energy = 2.48123e+35
[END][3] energy = 2.48123e+35
[END][4] energy = 2.48123e+35
[START][1] energy = 2.43765e+35
[START][2] energy = 2.43765e+35
[START][3] energy = 2.43765e+35
[START][4] energy = 2.43765e+35
[START][0] energy = 2.43765e+35
[END][0] energy = 2.48123e+35
[END][1] energy = 2.48123e+35
[END][2] energy = 2.48123e+35
[END][3] energy = 2.48123e+35
[END][4] energy = 2.48123e+35
[START][0] energy = 2.43765e+35
[START][1] energy = 2.43765e+35
[START][2] energy = 2.43765e+35
[START][3] energy = 2.43765e+35
[START][4] energy = 2.43765e+35
[END][0] energy = 2.48123e+35
[END][1] energy = 2.48123e+35
[END][2] energy = 2.48123e+35
[END][3] energy = 2.48123e+35
[END][4] energy = 2.48123e+35
[START][0] energy = 2.43765e+35
[START][1] energy = 2.43765e+35
[START][2] energy = 2.43765e+35
[START][3] energy = 2.43765e+35
[START][4] energy = 2.43765e+35
[END][0] energy = 2.48123e+35
[END][1] energy = 2.48123e+35
[END][2] energy = 2.48123e+35
[END][3] energy = 2.48123e+35
[END][4] energy = 2.48123e+35
[START][0] energy = 2.43765e+35
[START][1] energy = 2.43765e+35
[START][2] energy = 2.43765e+35
[START][3] energy = 2.43765e+35
[START][4] energy = 2.43765e+35
[END][0] energy = 2.48123e+35
[END][1] energy = 2.48123e+35
[END][2] energy = 2.48123e+35
[END][3] energy = 2.48123e+35
[END][4] energy = 2.48123e+35
[START][0] energy = 2.43765e+35
[START][1] energy = 2.43765e+35
[START][2] energy = 2.43765e+35
[START][3] energy = 2.43765e+35
[START][4] energy = 2.43765e+35
[END][0] energy = 2.48123e+35
[END][1] energy = 2.48123e+35
[END][2] energy = 2.48123e+35
[END][3] energy = 2.48123e+35
[END][4] energy = 2.48123e+35
[START][0] energy = 2.43765e+35
[START][1] energy = 2.43765e+35
[START][2] energy = 2.43765e+35
[START][3] energy = 2.43765e+35
[START][4] energy = 2.43765e+35
[END][0] energy = 2.43765e+35
[END][1] energy = 2.43765e+35
[END][2] energy = 2.43765e+35
[END][3] energy = 2.43765e+35
[END][4] energy = 2.43765e+35
Timings:
seq = -1.55014e+09
task = -1.55014e+09
spec = 4.52165
spec-reject = 2.11726
spec-max-0 = 6.05735
spec-max-1 = 4.30528
spec-max-2 = 3.86564
spec-max-3 = 3.85921
spec-max-4 = 4.51878
spec-max-5 = 4.51916
NumThreads = 20
NbLoops = 5
NbDomains = 5
NbParticlesPerDomain = 2000
BoxWidth = 1
displacement = 1e-05
Temperature = 0.5
Temperature = 3
Temperature = 5.5
Temperature = 8
Temperature = 10.5
[START][0] energy = 2.43765e+35
[START][1] energy = 2.43765e+35
[START][3] energy = 2.43765e+35
[START][4] energy = 2.43765e+35
[START][2] energy = 2.43765e+35
[END][0] energy = 2.48123e+35
[END][1] energy = 2.48123e+35
[END][2] energy = 2.48123e+35
[END][3] energy = 2.48123e+35
[END][4] energy = 2.48123e+35
[START][0] energy = 2.43765e+35
[START][1] energy = 2.43765e+35
[START][2] energy = 2.43765e+35
[START][3] energy = 2.43765e+35
[START][4] energy = 2.43765e+35
[END][0] energy = 2.48123e+35
[END][1] energy = 2.48123e+35
[END][2] energy = 2.48123e+35
[END][3] energy = 2.48123e+35
[END][4] energy = 2.48123e+35
[START][0] energy = 2.43765e+35
[START][1] energy = 2.43765e+35
[START][2] energy = 2.43765e+35
[START][3] energy = 2.43765e+35
[START][4] energy = 2.43765e+35
[END][0] energy = 2.48123e+35
[END][1] energy = 2.48123e+35
[END][2] energy = 2.48123e+35
[END][3] energy = 2.48123e+35
[END][4] energy = 2.48123e+35
[START][0] energy = 2.43765e+35
[START][1] energy = 2.43765e+35
[START][2] energy = 2.43765e+35
[START][3] energy = 2.43765e+35
[START][4] energy = 2.43765e+35
[END][0] energy = 2.48123e+35
[END][1] energy = 2.48123e+35
[END][2] energy = 2.48123e+35
[END][3] energy = 2.48123e+35
[END][4] energy = 2.48123e+35
[START][0] energy = 2.43765e+35
[START][1] energy = 2.43765e+35
[START][2] energy = 2.43765e+35
[START][3] energy = 2.43765e+35
[START][4] energy = 2.43765e+35
[END][0] energy = 2.48123e+35
[END][1] energy = 2.48123e+35
[END][2] energy = 2.48123e+35
[END][3] energy = 2.48123e+35
[END][4] energy = 2.48123e+35
[START][1] energy = 2.43765e+35
[START][2] energy = 2.43765e+35
[START][3] energy = 2.43765e+35
[START][4] energy = 2.43765e+35
[START][0] energy = 2.43765e+35
[END][0] energy = 2.48123e+35
[END][1] energy = 2.48123e+35
[END][2] energy = 2.48123e+35
[END][3] energy = 2.48123e+35
[END][4] energy = 2.48123e+35
[START][0] energy = 2.43765e+35
[START][1] energy = 2.43765e+35
[START][2] energy = 2.43765e+35
[START][3] energy = 2.43765e+35
[START][4] energy = 2.43765e+35
[END][0] energy = 2.48123e+35
[END][1] energy = 2.48123e+35
[END][2] energy = 2.48123e+35
[END][3] energy = 2.48123e+35
[END][4] energy = 2.48123e+35
[START][0] energy = 2.43765e+35
[START][1] energy = 2.43765e+35
[START][2] energy = 2.43765e+35
[START][3] energy = 2.43765e+35
[START][4] energy = 2.43765e+35
[END][0] energy = 2.43765e+35
[END][1] energy = 2.43765e+35
[END][2] energy = 2.43765e+35
[END][3] energy = 2.43765e+35
[END][4] energy = 2.43765e+35
Timings:
seq = -1.55014e+09
task = -1.55014e+09
spec = 4.5215
spec-reject = 2.11488
spec-max-0 = 6.05733
spec-max-1 = 4.30075
spec-max-2 = 4.08174
spec-max-3 = 3.85801
spec-max-4 = 4.52104
spec-max-5 = 4.52467
NumThreads = 20
NbLoops = 5
NbDomains = 5
NbParticlesPerDomain = 2000
BoxWidth = 1
displacement = 1e-05
Temperature = 0.5
Temperature = 3
Temperature = 5.5
Temperature = 8
Temperature = 10.5
[START][0] energy = 2.43765e+35
[START][1] energy = 2.43765e+35
[START][2] energy = 2.43765e+35
[START][3] energy = 2.43765e+35
[START][4] energy = 2.43765e+35
[END][0] energy = 2.48123e+35
[END][1] energy = 2.48123e+35
[END][2] energy = 2.48123e+35
[END][3] energy = 2.48123e+35
[END][4] energy = 2.48123e+35
[START][0] energy = 2.43765e+35
[START][1] energy = 2.43765e+35
[START][2] energy = 2.43765e+35
[START][3] energy = 2.43765e+35
[START][4] energy = 2.43765e+35
[END][0] energy = 2.48123e+35
[END][1] energy = 2.48123e+35
[END][2] energy = 2.48123e+35
[END][3] energy = 2.48123e+35
[END][4] energy = 2.48123e+35
[START][0] energy = 2.43765e+35
[START][1] energy = 2.43765e+35
[START][2] energy = 2.43765e+35
[START][3] energy = 2.43765e+35
[START][4] energy = 2.43765e+35
[END][0] energy = 2.48123e+35
[END][1] energy = 2.48123e+35
[END][2] energy = 2.48123e+35
[END][3] energy = 2.48123e+35
[END][4] energy = 2.48123e+35
[START][0] energy = 2.43765e+35
[START][1] energy = 2.43765e+35
[START][2] energy = 2.43765e+35
[START][3] energy = 2.43765e+35
[START][4] energy = 2.43765e+35
[END][0] energy = 2.48123e+35
[END][1] energy = 2.48123e+35
[END][2] energy = 2.48123e+35
[END][3] energy = 2.48123e+35
[END][4] energy = 2.48123e+35
[START][0] energy = 2.43765e+35
[START][1] energy = 2.43765e+35
[START][2] energy = 2.43765e+35
[START][3] energy = 2.43765e+35
[START][4] energy = 2.43765e+35
[END][0] energy = 2.48123e+35
[END][1] energy = 2.48123e+35
[END][2] energy = 2.48123e+35
[END][3] energy = 2.48123e+35
[END][4] energy = 2.48123e+35
[START][0] energy = 2.43765e+35
[START][1] energy = 2.43765e+35
[START][2] energy = 2.43765e+35
[START][3] energy = 2.43765e+35
[START][4] energy = 2.43765e+35
[END][0] energy = 2.48123e+35
[END][1] energy = 2.48123e+35
[END][2] energy = 2.48123e+35
[END][3] energy = 2.48123e+35
[END][4] energy = 2.48123e+35
[START][0] energy = 2.43765e+35
[START][1] energy = 2.43765e+35
[START][2] energy = 2.43765e+35
[START][3] energy = 2.43765e+35
[START][4] energy = 2.43765e+35
[END][0] energy = 2.48123e+35
[END][1] energy = 2.48123e+35
[END][2] energy = 2.48123e+35
[END][3] energy = 2.48123e+35
[END][4] energy = 2.48123e+35
[START][0] energy = 2.43765e+35
[START][1] energy = 2.43765e+35
[START][2] energy = 2.43765e+35
[START][3] energy = 2.43765e+35
[START][4] energy = 2.43765e+35
[END][0] energy = 2.43765e+35
[END][1] energy = 2.43765e+35
[END][2] energy = 2.43765e+35
[END][3] energy = 2.43765e+35
[END][4] energy = 2.43765e+35
Timings:
seq = -1.55014e+09
task = -1.55014e+09
spec = 4.51843
spec-reject = 2.11534
spec-max-0 = 6.05824
spec-max-1 = 4.30873
spec-max-2 = 3.86385
spec-max-3 = 3.64623
spec-max-4 = 4.51853
spec-max-5 = 4.51953
NumThreads = 20
NbLoops = 5
NbDomains = 5
NbParticlesPerDomain = 2000
BoxWidth = 1
displacement = 1e-05
Temperature = 0.5
Temperature = 3
Temperature = 5.5
Temperature = 8
Temperature = 10.5
[START][0] energy = 2.43765e+35
[START][1] energy = 2.43765e+35
[START][2] energy = 2.43765e+35
[START][3] energy = 2.43765e+35
[START][4] energy = 2.43765e+35
[END][0] energy = 2.48123e+35
[END][1] energy = 2.48123e+35
[END][2] energy = 2.48123e+35
[END][3] energy = 2.48123e+35
[END][4] energy = 2.48123e+35
[START][0] energy = 2.43765e+35
[START][1] energy = 2.43765e+35
[START][2] energy = 2.43765e+35
[START][3] energy = 2.43765e+35
[START][4] energy = 2.43765e+35
[END][0] energy = 2.48123e+35
[END][1] energy = 2.48123e+35
[END][2] energy = 2.48123e+35
[END][3] energy = 2.48123e+35
[END][4] energy = 2.48123e+35
[START][0] energy = 2.43765e+35
[START][1] energy = 2.43765e+35
[START][2] energy = 2.43765e+35
[START][3] energy = 2.43765e+35
[START][4] energy = 2.43765e+35
[END][0] energy = 2.48123e+35
[END][1] energy = 2.48123e+35
[END][2] energy = 2.48123e+35
[END][3] energy = 2.48123e+35
[END][4] energy = 2.48123e+35
[START][0] energy = 2.43765e+35
[START][1] energy = 2.43765e+35
[START][2] energy = 2.43765e+35
[START][3] energy = 2.43765e+35
[START][4] energy = 2.43765e+35
[END][0] energy = 2.48123e+35
[END][1] energy = 2.48123e+35
[END][2] energy = 2.48123e+35
[END][3] energy = 2.48123e+35
[END][4] energy = 2.48123e+35
[START][0] energy = 2.43765e+35
[START][1] energy = 2.43765e+35
[START][2] energy = 2.43765e+35
[START][3] energy = 2.43765e+35
[START][4] energy = 2.43765e+35
[END][0] energy = 2.48123e+35
[END][1] energy = 2.48123e+35
[END][2] energy = 2.48123e+35
[END][3] energy = 2.48123e+35
[END][4] energy = 2.48123e+35
[START][0] energy = 2.43765e+35
[START][1] energy = 2.43765e+35
[START][2] energy = 2.43765e+35
[START][3] energy = 2.43765e+35
[START][4] energy = 2.43765e+35
[END][0] energy = 2.48123e+35
[END][1] energy = 2.48123e+35
[END][2] energy = 2.48123e+35
[END][3] energy = 2.48123e+35
[END][4] energy = 2.48123e+35
[START][0] energy = 2.43765e+35
[START][1] energy = 2.43765e+35
[START][2] energy = 2.43765e+35
[START][3] energy = 2.43765e+35
[START][4] energy = 2.43765e+35
[END][0] energy = 2.48123e+35
[END][1] energy = 2.48123e+35
[END][2] energy = 2.48123e+35
[END][3] energy = 2.48123e+35
[END][4] energy = 2.48123e+35
[START][0] energy = 2.43765e+35
[START][1] energy = 2.43765e+35
[START][2] energy = 2.43765e+35
[START][3] energy = 2.43765e+35
[START][4] energy = 2.43765e+35
[END][0] energy = 2.43765e+35
[END][1] energy = 2.43765e+35
[END][2] energy = 2.43765e+35
[END][3] energy = 2.43765e+35
[END][4] energy = 2.43765e+35
Timings:
seq = -1.55014e+09
task = -1.55014e+09
spec = 4.51993
spec-reject = 2.11363
spec-max-0 = 6.05678
spec-max-1 = 4.29972
spec-max-2 = 3.8679
spec-max-3 = 3.86042
spec-max-4 = 4.51913
spec-max-5 = 4.51872
NumThreads = 20
NbLoops = 5
NbDomains = 5
NbParticlesPerDomain = 2000
BoxWidth = 1
displacement = 1e-05
Temperature = 0.5
Temperature = 3
Temperature = 5.5
Temperature = 8
Temperature = 10.5
[START][0] energy = [START][1] energy = 2.43765e+35
2.43765e+35
[START][2] energy = 2.43765e+35
[START][3] energy = 2.43765e+35
[START][4] energy = 2.43765e+35
[END][0] energy = 2.48123e+35
[END][1] energy = 2.48123e+35
[END][2] energy = 2.48123e+35
[END][3] energy = 2.48123e+35
[END][4] energy = 2.48123e+35
[START][0] energy = 2.43765e+35
[START][1] energy = 2.43765e+35
[START][2] energy = 2.43765e+35
[START][3] energy = 2.43765e+35
[START][4] energy = 2.43765e+35
[END][0] energy = 2.48123e+35
[END][1] energy = 2.48123e+35
[END][2] energy = 2.48123e+35
[END][3] energy = 2.48123e+35
[END][4] energy = 2.48123e+35
[START][0] energy = 2.43765e+35
[START][1] energy = 2.43765e+35
[START][2] energy = 2.43765e+35
[START][3] energy = 2.43765e+35
[START][4] energy = 2.43765e+35
[END][0] energy = 2.48123e+35
[END][1] energy = 2.48123e+35
[END][2] energy = 2.48123e+35
[END][3] energy = 2.48123e+35
[END][4] energy = 2.48123e+35
[START][0] energy = 2.43765e+35
[START][1] energy = 2.43765e+35
[START][2] energy = 2.43765e+35
[START][3] energy = 2.43765e+35
[START][4] energy = 2.43765e+35
[END][0] energy = 2.48123e+35
[END][1] energy = 2.48123e+35
[END][2] energy = 2.48123e+35
[END][3] energy = 2.48123e+35
[END][4] energy = 2.48123e+35
[START][0] energy = 2.43765e+35
[START][1] energy = 2.43765e+35
[START][2] energy = 2.43765e+35
[START][3] energy = 2.43765e+35
[START][4] energy = 2.43765e+35
[END][0] energy = 2.48123e+35
[END][1] energy = 2.48123e+35
[END][2] energy = 2.48123e+35
[END][3] energy = 2.48123e+35
[END][4] energy = 2.48123e+35
[START][0] energy = 2.43765e+35
[START][1] energy = 2.43765e+35
[START][2] energy = 2.43765e+35
[START][3] energy = 2.43765e+35
[START][4] energy = 2.43765e+35
[END][0] energy = 2.48123e+35
[END][1] energy = 2.48123e+35
[END][2] energy = 2.48123e+35
[END][3] energy = 2.48123e+35
[END][4] energy = 2.48123e+35
[START][0] energy = 2.43765e+35
[START][1] energy = 2.43765e+35
[START][2] energy = 2.43765e+35
[START][3] energy = 2.43765e+35
[START][4] energy = 2.43765e+35
[END][0] energy = 2.48123e+35
[END][1] energy = 2.48123e+35
[END][2] energy = 2.48123e+35
[END][3] energy = 2.48123e+35
[END][4] energy = 2.48123e+35
[START][0] energy = 2.43765e+35
[START][1] energy = 2.43765e+35
[START][2] energy = 2.43765e+35
[START][3] energy = 2.43765e+35
[START][4] energy = 2.43765e+35
[END][0] energy = 2.43765e+35
[END][1] energy = 2.43765e+35
[END][2] energy = 2.43765e+35
[END][3] energy = 2.43765e+35
[END][4] energy = 2.43765e+35
Timings:
seq = -1.55014e+09
task = -1.55014e+09
spec = 4.74358
spec-reject = 2.11367
spec-max-0 = 6.05706
spec-max-1 = 4.53007
spec-max-2 = 4.0736
spec-max-3 = 3.64463
spec-max-4 = 4.51913
spec-max-5 = 4.73501
