# Supplementary material for: Increasing the degree of parallelism using speculative execution in task-based runtime systems
Source: PeerJ Comput Sci. 2019 Mar 18;5:e183. doi: 10.7717/peerj-cs.183 (PMC7924448; doi:10.7717/peerj-cs.183)
Supplement: Supplemental Information 2 — This file includes the output of the executions generated by the given script and which are shown in the publication. The script also contains functions to transform these files into tables to generate the figures. [file peerj-cs-05-183-s002.zip › Spetabaru-Output/REMC.tex]

# nbloops	seq-5	task-5	spec-5	spec-reject-5	spec-max-1-5	spec-max-2-5	spec-max-3-5	spec-max-4-5	spec-max-5-5	spec-10	spec-reject-10	spec-max-1-10	spec-max-2-10	spec-max-3-10	spec-max-4-10	spec-max-5-10	spec-15	spec-reject-15	spec-max-1-15	spec-max-2-15	spec-max-3-15	spec-max-4-15	spec-max-5-15	spec-20	spec-reject-20	spec-max-1-20	spec-max-2-20	spec-max-3-20	spec-max-4-20	spec-max-5-20	spec-25	spec-reject-25	spec-max-1-25	spec-max-2-25	spec-max-3-25	spec-max-4-25	spec-max-5-25
5	30.0735	6.056322	8.826194	6.137448	7.286632	7.506862	7.860088	8.604264	8.030612	5.353972	3.455922	4.345834	4.562652	4.736778	5.48532	5.267054	4.742258	2.561998	4.302948	3.993756	4.076602	4.740668	4.734774	4.565018	2.114956	4.34891	3.950546	3.7737	4.519322	4.563418	4.559518	2.086238	4.306894	3.91763	3.778842	4.51916	4.5207
10	57.39456	11.5586	16.47586	11.75194	14.62942	15.81656	16.29892	16.39508	15.81796	10.8128	6.31005	9.272764	9.846158	10.3755	11.03768	11.11924	10.15452	4.401504	9.14574	9.055344	9.537298	10.19624	10.19492	9.797426	3.469522	9.146122	8.965018	9.271592	9.796136	10.06098	9.805756	3.751696	9.189872	8.937126	9.36961	9.75842	9.973342
25	139.3912	28.03066	40.4018	28.42186	33.93104	38.28804	39.03698	40.3037	39.3917	26.099	14.74656	21.56608	23.41302	24.78132	26.31806	26.57134	24.4573	10.165186	21.48192	22.34968	23.2334	24.36924	25.02834	24.01002	7.725788	21.5217	22.34806	23.04586	23.9645	24.75796	24.05196	7.732982	21.5264	22.31104	23.0073	24.01762	24.7394
50	275.9836	55.50274	80.09536	56.28424	68.48398	77.56542	80.4041	80.50538	78.80776	52.43546	28.74086	42.57372	47.89442	49.543	52.52596	51.8628	42.04298	16.69192	36.25104	39.05418	39.6117	41.89276	41.98466	41.17682	12.62662	36.20654	38.98248	39.11186	41.15472	41.59958	41.22458	12.44588	36.25474	39.03174	39.02782	41.10688	41.53592
100	416.735	89.38272	126.7834	90.04318	109.818	123.182	127.3758	126.7244	125.6768	88.83614	48.91718	72.11056	78.6797	84.7021	88.5361	87.69346	81.87642	32.79856	71.60636	75.03806	77.98304	81.71888	81.92704	80.202	24.70026	71.66598	74.66462	77.39984	80.46982	81.30214	80.39034	24.52292	71.67	74.883	77.44108	80.45542	81.10604
