# Supplementary material for: Increasing the degree of parallelism using speculative execution in task-based runtime systems
Source: PeerJ Comput Sci. 2019 Mar 18;5:e183. doi: 10.7717/peerj-cs.183 (PMC7924448; doi:10.7717/peerj-cs.183)
Supplement: Supplemental Information 2 — This file includes the output of the executions generated by the given script and which are shown in the publication. The script also contains functions to transform these files into tables to generate the figures. [file peerj-cs-05-183-s002.zip › Spetabaru-Output/remc5-5.output]

NumThreads = 5
NbLoops = 5
NbDomains = 5
NbParticlesPerDomain = 2000
BoxWidth = 1
displacement = 1e-05
Temperature = 0.5
Temperature = 3
Temperature = 5.5
Temperature = 8
Temperature = 10.5
[START][0] energy = 2.43765e+35
[START][1] energy = 2.43765e+35
[START][2] energy = 2.43765e+35
[START][3] energy = 2.43765e+35
[START][4] energy = 2.43765e+35
[END][0] energy = 2.48123e+35
[END][1] energy = 2.48123e+35
[END][2] energy = 2.48123e+35
[END][3] energy = 2.48123e+35
[END][4] energy = 2.48123e+35
[START][0] energy = 2.43765e+35
[START][1] energy = 2.43765e+35
[START][2] energy = 2.43765e+35
[START][3] energy = 2.43765e+35
[START][4] energy = 2.43765e+35
[END][0] energy = 2.48123e+35
[END][1] energy = 2.48123e+35
[END][2] energy = 2.48123e+35
[END][3] energy = 2.48123e+35
[END][4] energy = 2.48123e+35
[START][0] energy = 2.43765e+35
[START][1] energy = 2.43765e+35
[START][2] energy = 2.43765e+35
[START][3] energy = 2.43765e+35
[START][4] energy = 2.43765e+35
[END][0] energy = 2.48123e+35
[END][1] energy = 2.48123e+35
[END][2] energy = 2.48123e+35
[END][3] energy = 2.48123e+35
[END][4] energy = 2.48123e+35
[START][0] energy = 2.43765e+35
[START][1] energy = 2.43765e+35
[START][2] energy = 2.43765e+35
[START][3] energy = 2.43765e+35
[START][4] energy = 2.43765e+35
[END][0] energy = 2.48123e+35
[END][1] energy = 2.48123e+35
[END][2] energy = 2.48123e+35
[END][3] energy = 2.48123e+35
[END][4] energy = 2.48123e+35
[START][0] energy = 2.43765e+35
[START][1] energy = 2.43765e+35
[START][2] energy = 2.43765e+35
[START][3] energy = 2.43765e+35
[START][4] energy = 2.43765e+35
[END][0] energy = 2.48123e+35
[END][1] energy = 2.48123e+35
[END][2] energy = 2.48123e+35
[END][3] energy = 2.48123e+35
[END][4] energy = 2.48123e+35
[START][0] energy = 2.43765e+35
[START][1] energy = 2.43765e+35
[START][2] energy = 2.43765e+35
[START][3] energy = 2.43765e+35
[START][4] energy = 2.43765e+35
[END][0] energy = 2.48123e+35
[END][1] energy = 2.48123e+35
[END][2] energy = 2.48123e+35
[END][3] energy = 2.48123e+35
[END][4] energy = 2.48123e+35
[START][0] energy = 2.43765e+35
[START][1] energy = 2.43765e+35
[START][2] energy = 2.43765e+35
[START][3] energy = 2.43765e+35
[START][4] energy = 2.43765e+35
[END][0] energy = 2.48123e+35
[END][1] energy = 2.48123e+35
[END][2] energy = 2.48123e+35
[END][3] energy = 2.48123e+35
[END][4] energy = 2.48123e+35
[START][0] energy = 2.43765e+35
[START][1] energy = 2.43765e+35
[START][2] energy = 2.43765e+35
[START][3] energy = 2.43765e+35
[START][4] energy = 2.43765e+35
[END][0] energy = 2.48123e+35
[END][1] energy = 2.48123e+35
[END][2] energy = 2.48123e+35
[END][3] energy = 2.48123e+35
[END][4] energy = 2.48123e+35
[START][0] energy = 2.43765e+35
[START][1] energy = 2.43765e+35
[START][2] energy = 2.43765e+35
[START][3] energy = 2.43765e+35
[START][4] energy = 2.43765e+35
[END][0] energy = 2.48123e+35
[END][1] energy = 2.48123e+35
[END][2] energy = 2.48123e+35
[END][3] energy = 2.48123e+35
[END][4] energy = 2.48123e+35
[START][0] energy = 2.43765e+35
[START][1] energy = 2.43765e+35
[START][2] energy = 2.43765e+35
[START][3] energy = 2.43765e+35
[START][4] energy = 2.43765e+35
[END][0] energy = 2.43765e+35
[END][1] energy = 2.43765e+35
[END][2] energy = 2.43765e+35
[END][3] energy = 2.43765e+35
[END][4] energy = 2.43765e+35
Timings:
seq = 30.0741
task = 6.06425
spec = 9.12889
spec-reject = 6.13278
spec-max-0 = 6.06673
spec-max-1 = 7.15258
spec-max-2 = 7.59063
spec-max-3 = 8.25161
spec-max-4 = 8.26063
spec-max-5 = 8.03416
NumThreads = 5
NbLoops = 5
NbDomains = 5
NbParticlesPerDomain = 2000
BoxWidth = 1
displacement = 1e-05
Temperature = 0.5
Temperature = 3
Temperature = 5.5
Temperature = 8
Temperature = 10.5
[START][0] energy = 2.43765e+35
[START][1] energy = 2.43765e+35
[START][2] energy = 2.43765e+35
[START][3] energy = 2.43765e+35
[START][4] energy = 2.43765e+35
[END][0] energy = 2.48123e+35
[END][1] energy = 2.48123e+35
[END][2] energy = 2.48123e+35
[END][3] energy = 2.48123e+35
[END][4] energy = 2.48123e+35
[START][0] energy = 2.43765e+35
[START][1] energy = 2.43765e+35
[START][2] energy = 2.43765e+35
[START][3] energy = 2.43765e+35
[START][4] energy = 2.43765e+35
[END][0] energy = 2.48123e+35
[END][1] energy = 2.48123e+35
[END][2] energy = 2.48123e+35
[END][3] energy = 2.48123e+35
[END][4] energy = 2.48123e+35
[START][0] energy = 2.43765e+35
[START][1] energy = 2.43765e+35
[START][2] energy = 2.43765e+35
[START][3] energy = 2.43765e+35
[START][4] energy = 2.43765e+35
[END][0] energy = 2.48123e+35
[END][1] energy = 2.48123e+35
[END][2] energy = 2.48123e+35
[END][3] energy = 2.48123e+35
[END][4] energy = 2.48123e+35
[START][0] energy = 2.43765e+35
[START][1] energy = 2.43765e+35
[START][2] energy = 2.43765e+35
[START][3] energy = 2.43765e+35
[START][4] energy = 2.43765e+35
[END][0] energy = 2.48123e+35
[END][1] energy = 2.48123e+35
[END][2] energy = 2.48123e+35
[END][3] energy = 2.48123e+35
[END][4] energy = 2.48123e+35
[START][0] energy = 2.43765e+35
[START][2] energy = 2.43765e+35
[START][3] energy = 2.43765e+35
[START][4] energy = 2.43765e+35
[START][1] energy = 2.43765e+35
[END][0] energy = 2.48123e+35
[END][1] energy = 2.48123e+35
[END][2] energy = 2.48123e+35
[END][3] energy = 2.48123e+35
[END][4] energy = 2.48123e+35
[START][0] energy = 2.43765e+35
[START][1] energy = 2.43765e+35
[START][2] energy = 2.43765e+35
[START][3] energy = 2.43765e+35
[START][4] energy = 2.43765e+35
[END][0] energy = 2.48123e+35
[END][1] energy = 2.48123e+35
[END][2] energy = 2.48123e+35
[END][3] energy = 2.48123e+35
[END][4] energy = 2.48123e+35
[START][0] energy = 2.43765e+35
[START][1] energy = 2.43765e+35
[START][2] energy = 2.43765e+35
[START][3] energy = 2.43765e+35
[START][4] energy = 2.43765e+35
[END][0] energy = 2.48123e+35
[END][1] energy = 2.48123e+35
[END][2] energy = 2.48123e+35
[END][3] energy = 2.48123e+35
[END][4] energy = 2.48123e+35
[START][0] energy = 2.43765e+35
[START][1] energy = 2.43765e+35
[START][2] energy = 2.43765e+35
[START][3] energy = 2.43765e+35
[START][4] energy = 2.43765e+35
[END][0] energy = 2.48123e+35
[END][1] energy = 2.48123e+35
[END][2] energy = 2.48123e+35
[END][3] energy = 2.48123e+35
[END][4] energy = 2.48123e+35
[START][0] energy = 2.43765e+35
[START][1] energy = 2.43765e+35
[START][2] energy = 2.43765e+35
[START][3] energy = 2.43765e+35
[START][4] energy = 2.43765e+35
[END][0] energy = 2.48123e+35
[END][1] energy = 2.48123e+35
[END][2] energy = 2.48123e+35
[END][3] energy = 2.48123e+35
[END][4] energy = 2.48123e+35
[START][0] energy = 2.43765e+35
[START][1] energy = 2.43765e+35
[START][2] energy = 2.43765e+35
[START][3] energy = 2.43765e+35
[START][4] energy = 2.43765e+35
[END][0] energy = 2.43765e+35
[END][1] energy = 2.43765e+35
[END][2] energy = 2.43765e+35
[END][3] energy = 2.43765e+35
[END][4] energy = 2.43765e+35
Timings:
seq = 30.0788
task = 6.05522
spec = 8.47753
spec-reject = 6.15305
spec-max-0 = 6.06668
spec-max-1 = 7.37705
spec-max-2 = 7.59047
spec-max-3 = 8.03352
spec-max-4 = 8.69274
spec-max-5 = 7.81212
NumThreads = 5
NbLoops = 5
NbDomains = 5
NbParticlesPerDomain = 2000
BoxWidth = 1
displacement = 1e-05
Temperature = 0.5
Temperature = 3
Temperature = 5.5
Temperature = 8
Temperature = 10.5
[START][0] energy = 2.43765e+35
[START][1] energy = 2.43765e+35
[START][2] energy = 2.43765e+35
[START][3] energy = 2.43765e+35
[START][4] energy = 2.43765e+35
[END][0] energy = 2.48123e+35
[END][1] energy = 2.48123e+35
[END][2] energy = 2.48123e+35
[END][3] energy = 2.48123e+35
[END][4] energy = 2.48123e+35
[START][0] energy = 2.43765e+35
[START][1] energy = 2.43765e+35
[START][2] energy = 2.43765e+35
[START][3] energy = 2.43765e+35
[START][4] energy = 2.43765e+35
[END][0] energy = 2.48123e+35
[END][1] energy = 2.48123e+35
[END][2] energy = 2.48123e+35
[END][3] energy = 2.48123e+35
[END][4] energy = 2.48123e+35
[START][0] energy = 2.43765e+35
[START][1] energy = 2.43765e+35
[START][2] energy = 2.43765e+35
[START][3] energy = 2.43765e+35
[START][4] energy = 2.43765e+35
[END][0] energy = 2.48123e+35
[END][1] energy = 2.48123e+35
[END][2] energy = 2.48123e+35
[END][3] energy = 2.48123e+35
[END][4] energy = 2.48123e+35
[START][0] energy = 2.43765e+35
[START][1] energy = 2.43765e+35
[START][2] energy = 2.43765e+35
[START][3] energy = 2.43765e+35
[START][4] energy = 2.43765e+35
[END][0] energy = 2.48123e+35
[END][1] energy = 2.48123e+35
[END][2] energy = 2.48123e+35
[END][3] energy = 2.48123e+35
[END][4] energy = 2.48123e+35
[START][0] energy = 2.43765e+35
[START][1] energy = 2.43765e+35
[START][2] energy = 2.43765e+35
[START][3] energy = 2.43765e+35
[START][4] energy = 2.43765e+35
[END][0] energy = 2.48123e+35
[END][1] energy = 2.48123e+35
[END][2] energy = 2.48123e+35
[END][3] energy = 2.48123e+35
[END][4] energy = 2.48123e+35
[START][0] energy = 2.43765e+35
[START][1] energy = 2.43765e+35
[START][2] energy = 2.43765e+35
[START][3] energy = 2.43765e+35
[START][4] energy = 2.43765e+35
[END][0] energy = 2.48123e+35
[END][1] energy = 2.48123e+35
[END][2] energy = 2.48123e+35
[END][3] energy = 2.48123e+35
[END][4] energy = 2.48123e+35
[START][0] energy = 2.43765e+35
[START][1] energy = 2.43765e+35
[START][2] energy = 2.43765e+35
[START][3] energy = 2.43765e+35
[START][4] energy = 2.43765e+35
[END][0] energy = 2.48123e+35
[END][1] energy = 2.48123e+35
[END][2] energy = 2.48123e+35
[END][3] energy = 2.48123e+35
[END][4] energy = 2.48123e+35
[START][0] energy = 2.43765e+35
[START][1] energy = 2.43765e+35
[START][2] energy = 2.43765e+35
[START][3] energy = 2.43765e+35
[START][4] energy = 2.43765e+35
[END][0] energy = 2.48123e+35
[END][1] energy = 2.48123e+35
[END][2] energy = 2.48123e+35
[END][3] energy = 2.48123e+35
[END][4] energy = 2.48123e+35
[START][0] energy = 2.43765e+35
[START][1] energy = 2.43765e+35
[START][2] energy = 2.43765e+35
[START][3] energy = 2.43765e+35
[START][4] energy = 2.43765e+35
[END][0] energy = 2.48123e+35
[END][1] energy = 2.48123e+35
[END][2] energy = 2.48123e+35
[END][3] energy = 2.48123e+35
[END][4] energy = 2.48123e+35
[START][0] energy = 2.43765e+35
[START][1] energy = 2.43765e+35
[START][2] energy = 2.43765e+35
[START][3] energy = 2.43765e+35
[START][4] energy = 2.43765e+35
[END][0] energy = 2.43765e+35
[END][1] energy = 2.43765e+35
[END][2] energy = 2.43765e+35
[END][3] energy = 2.43765e+35
[END][4] energy = 2.43765e+35
Timings:
seq = 30.0737
task = 6.05399
spec = 8.69269
spec-reject = 6.13603
spec-max-0 = 6.06385
spec-max-1 = 7.58648
spec-max-2 = 7.38152
spec-max-3 = 7.38468
spec-max-4 = 8.47146
spec-max-5 = 8.03047
NumThreads = 5
NbLoops = 5
NbDomains = 5
NbParticlesPerDomain = 2000
BoxWidth = 1
displacement = 1e-05
Temperature = 0.5
Temperature = 3
Temperature = 5.5
Temperature = 8
Temperature = 10.5
[START][0] energy = 2.43765e+35
[START][1] energy = 2.43765e+35
[START][2] energy = 2.43765e+35
[START][3] energy = 2.43765e+35
[START][4] energy = 2.43765e+35
[END][0] energy = 2.48123e+35
[END][1] energy = 2.48123e+35
[END][2] energy = 2.48123e+35
[END][3] energy = 2.48123e+35
[END][4] energy = 2.48123e+35
[START][0] energy = 2.43765e+35
[START][1] energy = 2.43765e+35
[START][2] energy = 2.43765e+35
[START][3] energy = 2.43765e+35
[START][4] energy = 2.43765e+35
[END][0] energy = 2.48123e+35
[END][1] energy = 2.48123e+35
[END][2] energy = 2.48123e+35
[END][3] energy = 2.48123e+35
[END][4] energy = 2.48123e+35
[START][0] energy = 2.43765e+35
[START][1] energy = 2.43765e+35
[START][2] energy = 2.43765e+35
[START][3] energy = 2.43765e+35
[START][4] energy = 2.43765e+35
[END][0] energy = 2.48123e+35
[END][1] energy = 2.48123e+35
[END][2] energy = 2.48123e+35
[END][3] energy = 2.48123e+35
[END][4] energy = 2.48123e+35
[START][1] energy = [START][2.43765e+350
] energy = 2.43765e+35
[START][2] energy = 2.43765e+35
[START][3] energy = 2.43765e+35
[START][4] energy = 2.43765e+35
[END][0] energy = 2.48123e+35
[END][1] energy = 2.48123e+35
[END][2] energy = 2.48123e+35
[END][3] energy = 2.48123e+35
[END][4] energy = 2.48123e+35
[START][0] energy = 2.43765e+35
[START][1] energy = 2.43765e+35
[START][2] energy = 2.43765e+35
[START][3] energy = 2.43765e+35
[START][4] energy = 2.43765e+35
[END][0] energy = 2.48123e+35
[END][1] energy = 2.48123e+35
[END][2] energy = 2.48123e+35
[END][3] energy = 2.48123e+35
[END][4] energy = 2.48123e+35
[START][0] energy = 2.43765e+35
[START][1] energy = 2.43765e+35
[START][2] energy = 2.43765e+35
[START][3] energy = 2.43765e+35
[START][4] energy = 2.43765e+35
[END][0] energy = 2.48123e+35
[END][1] energy = 2.48123e+35
[END][2] energy = 2.48123e+35
[END][3] energy = 2.48123e+35
[END][4] energy = 2.48123e+35
[START][0] energy = 2.43765e+35
[START][1] energy = 2.43765e+35
[START][2] energy = 2.43765e+35
[START][3] energy = 2.43765e+35
[START][4] energy = 2.43765e+35
[END][0] energy = 2.48123e+35
[END][1] energy = 2.48123e+35
[END][2] energy = 2.48123e+35
[END][3] energy = 2.48123e+35
[END][4] energy = 2.48123e+35
[START][0] energy = 2.43765e+35
[START][1] energy = 2.43765e+35
[START][2] energy = 2.43765e+35
[START][3] energy = 2.43765e+35
[START][4] energy = 2.43765e+35
[END][0] energy = 2.48123e+35
[END][1] energy = 2.48123e+35
[END][2] energy = 2.48123e+35
[END][3] energy = 2.48123e+35
[END][4] energy = 2.48123e+35
[START][0] energy = 2.43765e+35
[START][1] energy = 2.43765e+35
[START][2] energy = 2.43765e+35
[START][3] energy = 2.43765e+35
[START][4] energy = 2.43765e+35
[END][0] energy = 2.48123e+35
[END][1] energy = 2.48123e+35
[END][2] energy = 2.48123e+35
[END][3] energy = 2.48123e+35
[END][4] energy = 2.48123e+35
[START][0] energy = 2.43765e+35
[START][1] energy = 2.43765e+35
[START][2] energy = 2.43765e+35
[START][3] energy = 2.43765e+35
[START][4] energy = 2.43765e+35
[END][0] energy = 2.43765e+35
[END][1] energy = 2.43765e+35
[END][2] energy = 2.43765e+35
[END][3] energy = 2.43765e+35
[END][4] energy = 2.43765e+35
Timings:
seq = 30.0674
task = 6.05372
spec = 8.4878
spec-reject = 6.12702
spec-max-0 = 6.06797
spec-max-1 = 7.15459
spec-max-2 = 7.37611
spec-max-3 = 7.81188
spec-max-4 = 8.91262
spec-max-5 = 8.02722
NumThreads = 5
NbLoops = 5
NbDomains = 5
NbParticlesPerDomain = 2000
BoxWidth = 1
displacement = 1e-05
Temperature = 0.5
Temperature = 3
Temperature = 5.5
Temperature = 8
Temperature = 10.5
[START][0] energy = 2.43765e+35
[START][1] energy = 2.43765e+35
[START][2] energy = 2.43765e+35
[START][3] energy = 2.43765e+35
[START][4] energy = 2.43765e+35
[END][0] energy = 2.48123e+35
[END][1] energy = 2.48123e+35
[END][2] energy = 2.48123e+35
[END][3] energy = 2.48123e+35
[END][4] energy = 2.48123e+35
[START][0] energy = 2.43765e+35
[START][1] energy = 2.43765e+35
[START][2] energy = 2.43765e+35
[START][3] energy = 2.43765e+35
[START][4] energy = 2.43765e+35
[END][0] energy = 2.48123e+35
[END][1] energy = 2.48123e+35
[END][2] energy = 2.48123e+35
[END][3] energy = 2.48123e+35
[END][4] energy = 2.48123e+35
[START][0] energy = 2.43765e+35
[START][1] energy = 2.43765e+35
[START][2] energy = 2.43765e+35
[START][3] energy = 2.43765e+35
[START][4] energy = 2.43765e+35
[END][0] energy = 2.48123e+35
[END][1] energy = 2.48123e+35
[END][2] energy = 2.48123e+35
[END][3] energy = 2.48123e+35
[END][4] energy = 2.48123e+35
[START][0] energy = 2.43765e+35
[START][1] energy = 2.43765e+35
[START][2] energy = 2.43765e+35
[START][3] energy = 2.43765e+35
[START][4] energy = 2.43765e+35
[END][0] energy = 2.48123e+35
[END][1] energy = 2.48123e+35
[END][2] energy = 2.48123e+35
[END][3] energy = 2.48123e+35
[END][4] energy = 2.48123e+35
[START][0] energy = 2.43765e+35
[START][1] energy = 2.43765e+35
[START][2] energy = 2.43765e+35
[START][3] energy = 2.43765e+35
[START][4] energy = 2.43765e+35
[END][0] energy = 2.48123e+35
[END][1] energy = 2.48123e+35
[END][2] energy = 2.48123e+35
[END][3] energy = 2.48123e+35
[END][4] energy = 2.48123e+35
[START][0] energy = 2.43765e+35
[START][1] energy = 2.43765e+35
[START][2] energy = 2.43765e+35
[START][3] energy = 2.43765e+35
[START][4] energy = 2.43765e+35
[END][0] energy = 2.48123e+35
[END][1] energy = 2.48123e+35
[END][2] energy = 2.48123e+35
[END][3] energy = 2.48123e+35
[END][4] energy = 2.48123e+35
[START][0] energy = 2.43765e+35
[START][1] energy = 2.43765e+35
[START][2] energy = 2.43765e+35
[START][3] energy = 2.43765e+35
[START][4] energy = 2.43765e+35
[END][0] energy = 2.48123e+35
[END][1] energy = 2.48123e+35
[END][2] energy = 2.48123e+35
[END][3] energy = 2.48123e+35
[END][4] energy = 2.48123e+35
[START][0] energy = 2.43765e+35
[START][1] energy = 2.43765e+35
[START][2] energy = 2.43765e+35
[START][3] energy = 2.43765e+35
[START][4] energy = 2.43765e+35
[END][0] energy = 2.48123e+35
[END][1] energy = 2.48123e+35
[END][2] energy = 2.48123e+35
[END][3] energy = 2.48123e+35
[END][4] energy = 2.48123e+35
[START][0] energy = 2.43765e+35
[START][1] energy = 2.43765e+35
[START][2] energy = 2.43765e+35
[START][3] energy = 2.43765e+35
[START][4] energy = 2.43765e+35
[END][0] energy = 2.48123e+35
[END][1] energy = 2.48123e+35
[END][2] energy = 2.48123e+35
[END][3] energy = 2.48123e+35
[END][4] energy = 2.48123e+35
[START][0] energy = 2.43765e+35
[START][1] energy = 2.43765e+35
[START][2] energy = 2.43765e+35
[START][3] energy = 2.43765e+35
[START][4] energy = 2.43765e+35
[END][0] energy = 2.43765e+35
[END][1] energy = 2.43765e+35
[END][2] energy = 2.43765e+35
[END][3] energy = 2.43765e+35
[END][4] energy = 2.43765e+35
Timings:
seq = 30.0735
task = 6.05443
spec = 9.34406
spec-reject = 6.13836
spec-max-0 = 6.0701
spec-max-1 = 7.16246
spec-max-2 = 7.59558
spec-max-3 = 7.81875
spec-max-4 = 8.68387
spec-max-5 = 8.24909
