# Supplementary material for: Increasing the degree of parallelism using speculative execution in task-based runtime systems
Source: PeerJ Comput Sci. 2019 Mar 18;5:e183. doi: 10.7717/peerj-cs.183 (PMC7924448; doi:10.7717/peerj-cs.183)
Supplement: Supplemental Information 2 — This file includes the output of the executions generated by the given script and which are shown in the publication. The script also contains functions to transform these files into tables to generate the figures. [file peerj-cs-05-183-s002.zip › Spetabaru-Output/remc50-25.output]

NumThreads = 25
NbLoops = 50
NbDomains = 5
NbParticlesPerDomain = 2000
BoxWidth = 1
displacement = 1e-05
Temperature = 0.5
Temperature = 3
Temperature = 5.5
Temperature = 8
Temperature = 10.5
[START][0] energy = 2.43765e+35
[START][2] energy = 2.43765e+35
[START][1] energy = 2.43765e+35
[START][3] energy = 2.43765e+35
[START][4] energy = 2.43765e+35
[END][0] energy = 2.49636e+35
[END][1] energy = 2.32372e+35
[END][2] energy = 2.49636e+35
[END][3] energy = 2.32372e+35
[END][4] energy = 2.32372e+35
[START][1] energy = 2.43765e+35
[START][4] energy = 2.43765e+35
[START][0] energy = 2.43765e+35
[START][2] energy = 2.43765e+35
[START][3] energy = 2.43765e+35
[END][0] energy = 2.49636e+35
[END][1] energy = 2.32372e+35
[END][2] energy = 2.49636e+35
[END][3] energy = 2.32372e+35
[END][4] energy = 2.32372e+35
[START][1] energy = 2.43765e+35
[START][3] energy = 2.43765e+35
[START][0] energy = 2.43765e+35
[START][2] energy = 2.43765e+35
[START][4] energy = 2.43765e+35
[END][0] energy = 2.49636e+35
[END][1] energy = 2.32372e+35
[END][2] energy = 2.49636e+35
[END][3] energy = 2.32372e+35
[END][4] energy = 2.32372e+35
[START][0] energy = 2.43765e+35
[START][1] energy = 2.43765e+35
[START][2] energy = 2.43765e+35
[START][4] energy = 2.43765e+35
[START][3] energy = 2.43765e+35
[END][0] energy = 2.49636e+35
[END][1] energy = 2.32372e+35
[END][2] energy = 2.49636e+35
[END][3] energy = 2.32372e+35
[END][4] energy = 2.32372e+35
[START][1] energy = 2.43765e+35
[START][3] energy = 2.43765e+35
[START][0] energy = 2.43765e+35
[START][2] energy = 2.43765e+35
[START][4] energy = 2.43765e+35
[END][0] energy = 2.49636e+35
[END][1] energy = 2.32372e+35
[END][2] energy = 2.49636e+35
[END][3] energy = 2.32372e+35
[END][4] energy = 2.32372e+35
[START][1] energy = 2.43765e+35
[START][3] energy = 2.43765e+35
[START][4] energy = 2.43765e+35
[START][0] energy = 2.43765e+35
[START][2] energy = 2.43765e+35
[END][0] energy = 2.49636e+35
[END][1] energy = 2.32372e+35
[END][2] energy = 2.49636e+35
[END][3] energy = 2.32372e+35
[END][4] energy = 2.32372e+35
[START][2] energy = 2.43765e+35
[START][3] energy = 2.43765e+35
[START][0] energy = 2.43765e+35
[START][1] energy = 2.43765e+35
[START][4] energy = 2.43765e+35
[END][0] energy = 2.49636e+35
[END][1] energy = 2.32372e+35
[END][2] energy = 2.49636e+35
[END][3] energy = 2.32372e+35
[END][4] energy = 2.32372e+35
[START][1] energy = 2.43765e+35
[START][3] energy = 2.43765e+35
[START][0] energy = 2.43765e+35
[START][2] energy = 2.43765e+35
[START][4] energy = 2.43765e+35
[END][0] energy = 2.43765e+35
[END][1] energy = 2.43765e+35
[END][2] energy = 2.43765e+35
[END][3] energy = 2.43765e+35
[END][4] energy = 2.43765e+35
Timings:
seq = -1.55016e+09
task = -1.55016e+09
spec = 41.3291
spec-reject = 12.4375
spec-max-0 = 46.8823
spec-max-1 = 36.2209
spec-max-2 = 38.9452
spec-max-3 = 38.8358
spec-max-4 = 41.3009
spec-max-5 = 41.5361
NumThreads = 25
NbLoops = 50
NbDomains = 5
NbParticlesPerDomain = 2000
BoxWidth = 1
displacement = 1e-05
Temperature = 0.5
Temperature = 3
Temperature = 5.5
Temperature = 8
Temperature = 10.5
[START][3] energy = 2.43765e+35
[START][0] energy = 2.43765e+35
[START][1] energy = 2.43765e+35
[START][2] energy = 2.43765e+35
[START][4] energy = 2.43765e+35
[END][0] energy = 2.49636e+35
[END][1] energy = 2.32372e+35
[END][2] energy = 2.49636e+35
[END][3] energy = 2.32372e+35
[END][4] energy = 2.32372e+35
[START][1] energy = 2.43765e+35
[START][0] energy = 2.43765e+35
[START][3] energy = 2.43765e+35
[START][4] energy = 2.43765e+35
[START][2] energy = 2.43765e+35
[END][0] energy = 2.49636e+35
[END][1] energy = 2.32372e+35
[END][2] energy = 2.49636e+35
[END][3] energy = 2.32372e+35
[END][4] energy = 2.32372e+35
[START][1] energy = 2.43765e+35
[START][0] energy = 2.43765e+35
[START][3] energy = 2.43765e+35
[START][2] energy = 2.43765e+35
[START][4] energy = 2.43765e+35
[END][0] energy = 2.49636e+35
[END][1] energy = 2.32372e+35
[END][2] energy = 2.49636e+35
[END][3] energy = 2.32372e+35
[END][4] energy = 2.32372e+35
[START][1] energy = 2.43765e+35
[START][3] energy = 2.43765e+35
[START][4] energy = 2.43765e+35
[START][0] energy = 2.43765e+35
[START][2] energy = 2.43765e+35
[END][0] energy = 2.49636e+35
[END][1] energy = 2.32372e+35
[END][2] energy = 2.49636e+35
[END][3] energy = 2.32372e+35
[END][4] energy = 2.32372e+35
[START][3] energy = 2.43765e+35
[START][0] energy = 2.43765e+35
[START][1] energy = 2.43765e+35
[START][2] energy = 2.43765e+35
[START][4] energy = 2.43765e+35
[END][0] energy = 2.49636e+35
[END][1] energy = 2.32372e+35
[END][2] energy = 2.49636e+35
[END][3] energy = 2.32372e+35
[END][4] energy = 2.32372e+35
[START][0] energy = 2.43765e+35
[START][1] energy = 2.43765e+35
[START][3] energy = 2.43765e+35
[START][2] energy = 2.43765e+35
[START][4] energy = 2.43765e+35
[END][0] energy = 2.49636e+35
[END][1] energy = 2.32372e+35
[END][2] energy = 2.49636e+35
[END][3] energy = 2.32372e+35
[END][4] energy = 2.32372e+35
[START][2] energy = 2.43765e+35
[START][3] energy = 2.43765e+35
[START][0] energy = 2.43765e+35
[START][1] energy = 2.43765e+35
[START][4] energy = 2.43765e+35
[END][0] energy = 2.49636e+35
[END][1] energy = 2.32372e+35
[END][2] energy = 2.49636e+35
[END][3] energy = 2.32372e+35
[END][4] energy = 2.32372e+35
[START][0] energy = 2.43765e+35
[START][2] energy = 2.43765e+35
[START][1] energy = 2.43765e+35
[START][4] energy = 2.43765e+35
[START][3] energy = 2.43765e+35
[END][0] energy = 2.43765e+35
[END][1] energy = 2.43765e+35
[END][2] energy = 2.43765e+35
[END][3] energy = 2.43765e+35
[END][4] energy = 2.43765e+35
Timings:
seq = -1.55016e+09
task = -1.55016e+09
spec = 41.2704
spec-reject = 11.9838
spec-max-0 = 47.0043
spec-max-1 = 36.2217
spec-max-2 = 38.9486
spec-max-3 = 39.1661
spec-max-4 = 41.0182
spec-max-5 = 41.6433
NumThreads = 25
NbLoops = 50
NbDomains = 5
NbParticlesPerDomain = 2000
BoxWidth = 1
displacement = 1e-05
Temperature = 0.5
Temperature = 3
Temperature = 5.5
Temperature = 8
Temperature = 10.5
[START][1] energy = 2.43765e+35
[START][0] energy = 2.43765e+35
[START][2] energy = 2.43765e+35
[START][3] energy = 2.43765e+35
[START][4] energy = 2.43765e+35
[END][0] energy = 2.49636e+35
[END][1] energy = 2.32372e+35
[END][2] energy = 2.49636e+35
[END][3] energy = 2.32372e+35
[END][4] energy = 2.32372e+35
[START][0] energy = 2.43765e+35
[START][2] energy = 2.43765e+35
[START][1] energy = 2.43765e+35
[START][4] energy = 2.43765e+35
[START][3] energy = 2.43765e+35
[END][0] energy = 2.49636e+35
[END][1] energy = 2.32372e+35
[END][2] energy = 2.49636e+35
[END][3] energy = 2.32372e+35
[END][4] energy = 2.32372e+35
[START][1] energy = 2.43765e+35
[START][0] energy = 2.43765e+35
[START][3] energy = 2.43765e+35
[START][2] energy = 2.43765e+35
[START][4] energy = 2.43765e+35
[END][0] energy = 2.49636e+35
[END][1] energy = 2.32372e+35
[END][2] energy = 2.49636e+35
[END][3] energy = 2.32372e+35
[END][4] energy = 2.32372e+35
[START][2] energy = 2.43765e+35
[START][1] energy = 2.43765e+35
[START][0] energy = 2.43765e+35
[START][3] energy = 2.43765e+35
[START][4] energy = 2.43765e+35
[END][0] energy = 2.49636e+35
[END][1] energy = 2.32372e+35
[END][2] energy = 2.49636e+35
[END][3] energy = 2.32372e+35
[END][4] energy = 2.32372e+35
[START][3] energy = 2.43765e+35
[START][4] energy = 2.43765e+35
[START][0] energy = 2.43765e+35
[START][1] energy = 2.43765e+35
[START][2] energy = 2.43765e+35
[END][0] energy = 2.49636e+35
[END][1] energy = 2.32372e+35
[END][2] energy = 2.49636e+35
[END][3] energy = 2.32372e+35
[END][4] energy = 2.32372e+35
[START][0] energy = 2.43765e+35
[START][1] energy = 2.43765e+35
[START][2] energy = 2.43765e+35
[START][3] energy = 2.43765e+35
[START][4] energy = 2.43765e+35
[END][0] energy = 2.49636e+35
[END][1] energy = 2.32372e+35
[END][2] energy = 2.49636e+35
[END][3] energy = 2.32372e+35
[END][4] energy = 2.32372e+35
[START][1] energy = 2.43765e+35
[START][2] energy = 2.43765e+35
[START][0] energy = 2.43765e+35
[START][4] energy = 2.43765e+35
[START][3] energy = 2.43765e+35
[END][0] energy = 2.49636e+35
[END][1] energy = 2.32372e+35
[END][2] energy = 2.49636e+35
[END][3] energy = 2.32372e+35
[END][4] energy = 2.32372e+35
[START][0] energy = 2.43765e+35
[START][1] energy = 2.43765e+35
[START][2] energy = 2.43765e+35
[START][3] energy = 2.43765e+35
[START][4] energy = 2.43765e+35
[END][0] energy = 2.43765e+35
[END][1] energy = 2.43765e+35
[END][2] energy = 2.43765e+35
[END][3] energy = 2.43765e+35
[END][4] energy = 2.43765e+35
Timings:
seq = -1.55016e+09
task = -1.55016e+09
spec = 41.1058
spec-reject = 12.5035
spec-max-0 = 46.8463
spec-max-1 = 36.1429
spec-max-2 = 39.016
spec-max-3 = 39.0405
spec-max-4 = 41.2187
spec-max-5 = 41.3584
NumThreads = 25
NbLoops = 50
NbDomains = 5
NbParticlesPerDomain = 2000
BoxWidth = 1
displacement = 1e-05
Temperature = 0.5
Temperature = 3
Temperature = 5.5
Temperature = 8
Temperature = 10.5
[START][0] energy = 2.43765e+35
[START][4] energy = 2.43765e+35
[START][1] energy = 2.43765e+35
[START][2] energy = 2.43765e+35
[START][3] energy = 2.43765e+35
[END][0] energy = 2.49636e+35
[END][1] energy = 2.32372e+35
[END][2] energy = 2.49636e+35
[END][3] energy = 2.32372e+35
[END][4] energy = 2.32372e+35
[START][0] energy = 2.43765e+35
[START][2] energy = 2.43765e+35
[START][3] energy = 2.43765e+35
[START][1] energy = 2.43765e+35
[START][4] energy = 2.43765e+35
[END][0] energy = 2.49636e+35
[END][1] energy = 2.32372e+35
[END][2] energy = 2.49636e+35
[END][3] energy = 2.32372e+35
[END][4] energy = 2.32372e+35
[START][0] energy = 2.43765e+35
[START][3] energy = 2.43765e+35
[START][1] energy = 2.43765e+35
[START][2] energy = 2.43765e+35
[START][4] energy = 2.43765e+35
[END][0] energy = 2.49636e+35
[END][1] energy = 2.32372e+35
[END][2] energy = 2.49636e+35
[END][3] energy = 2.32372e+35
[END][4] energy = 2.32372e+35
[START][3] energy = 2.43765e+35
[START][4] energy = 2.43765e+35
[START][0] energy = 2.43765e+35
[START][1] energy = 2.43765e+35
[START][2] energy = 2.43765e+35
[END][0] energy = 2.49636e+35
[END][1] energy = 2.32372e+35
[END][2] energy = 2.49636e+35
[END][3] energy = 2.32372e+35
[END][4] energy = 2.32372e+35
[START][2] energy = 2.43765e+35
[START][4] energy = 2.43765e+35
[START][0] energy = 2.43765e+35
[START][1] energy = 2.43765e+35
[START][3] energy = 2.43765e+35
[END][0] energy = 2.49636e+35
[END][1] energy = 2.32372e+35
[END][2] energy = 2.49636e+35
[END][3] energy = 2.32372e+35
[END][4] energy = 2.32372e+35
[START][1] energy = 2.43765e+35
[START][3] energy = 2.43765e+35
[START][0] energy = 2.43765e+35
[START][2] energy = 2.43765e+35
[START][4] energy = 2.43765e+35
[END][0] energy = 2.49636e+35
[END][1] energy = 2.32372e+35
[END][2] energy = 2.49636e+35
[END][3] energy = 2.32372e+35
[END][4] energy = 2.32372e+35
[START][0] energy = 2.43765e+35
[START][1] energy = 2.43765e+35
[START][3] energy = 2.43765e+35
[START][2] energy = 2.43765e+35
[START][4] energy = 2.43765e+35
[END][0] energy = 2.49636e+35
[END][1] energy = 2.32372e+35
[END][2] energy = 2.49636e+35
[END][3] energy = 2.32372e+35
[END][4] energy = 2.32372e+35
[START][2] energy = 2.43765e+35
[START][0] energy = 2.43765e+35
[START][1] energy = 2.43765e+35
[START][3] energy = 2.43765e+35
[START][4] energy = 2.43765e+35
[END][0] energy = 2.43765e+35
[END][1] energy = 2.43765e+35
[END][2] energy = 2.43765e+35
[END][3] energy = 2.43765e+35
[END][4] energy = 2.43765e+35
Timings:
seq = -1.55016e+09
task = -1.55016e+09
spec = 41.3564
spec-reject = 12.5064
spec-max-0 = 47.1945
spec-max-1 = 36.4454
spec-max-2 = 39.1973
spec-max-3 = 39.3632
spec-max-4 = 41.0106
spec-max-5 = 41.5438
NumThreads = 25
NbLoops = 50
NbDomains = 5
NbParticlesPerDomain = 2000
BoxWidth = 1
displacement = 1e-05
Temperature = 0.5
Temperature = 3
Temperature = 5.5
Temperature = 8
Temperature = 10.5
[START][0] energy = 2.43765e+35
[START][1] energy = 2.43765e+35
[START][2] energy = 2.43765e+35
[START][3] energy = 2.43765e+35
[START][4] energy = 2.43765e+35
[END][0] energy = 2.49636e+35
[END][1] energy = 2.32372e+35
[END][2] energy = 2.49636e+35
[END][3] energy = 2.32372e+35
[END][4] energy = 2.32372e+35
[START][2] energy = 2.43765e+35
[START][3] energy = 2.43765e+35
[START][0] energy = 2.43765e+35
[START][1] energy = 2.43765e+35
[START][4] energy = 2.43765e+35
[END][0] energy = 2.49636e+35
[END][1] energy = 2.32372e+35
[END][2] energy = 2.49636e+35
[END][3] energy = 2.32372e+35
[END][4] energy = 2.32372e+35
[START][2] energy = 2.43765e+35
[START][3] energy = 2.43765e+35
[START][0] energy = 2.43765e+35
[START][1] energy = 2.43765e+35
[START][4] energy = 2.43765e+35
[END][0] energy = 2.49636e+35
[END][1] energy = 2.32372e+35
[END][2] energy = 2.49636e+35
[END][3] energy = 2.32372e+35
[END][4] energy = 2.32372e+35
[START][1] energy = 2.43765e+35
[START][2] energy = 2.43765e+35
[START][4] energy = 2.43765e+35
[START][0] energy = 2.43765e+35
[START][3] energy = 2.43765e+35
[END][0] energy = 2.49636e+35
[END][1] energy = 2.32372e+35
[END][2] energy = 2.49636e+35
[END][3] energy = 2.32372e+35
[END][4] energy = 2.32372e+35
[START][0] energy = 2.43765e+35
[START][2] energy = 2.43765e+35
[START][1] energy = 2.43765e+35
[START][3] energy = 2.43765e+35
[START][4] energy = 2.43765e+35
[END][0] energy = 2.49636e+35
[END][1] energy = 2.32372e+35
[END][2] energy = 2.49636e+35
[END][3] energy = 2.32372e+35
[END][4] energy = 2.32372e+35
[START][0] energy = 2.43765e+35
[START][2] energy = 2.43765e+35
[START][4] energy = 2.43765e+35
[START][1] energy = 2.43765e+35
[START][3] energy = 2.43765e+35
[END][0] energy = 2.49636e+35
[END][1] energy = 2.32372e+35
[END][2] energy = 2.49636e+35
[END][3] energy = 2.32372e+35
[END][4] energy = 2.32372e+35
[START][1] energy = 2.43765e+35
[START][2] energy = 2.43765e+35
[START][3] energy = 2.43765e+35
[START][0] energy = 2.43765e+35
[START][4] energy = 2.43765e+35
[END][0] energy = 2.49636e+35
[END][1] energy = 2.32372e+35
[END][2] energy = 2.49636e+35
[END][3] energy = 2.32372e+35
[END][4] energy = 2.32372e+35
[START][1] energy = 2.43765e+35
[START][2] energy = 2.43765e+35
[START][0] energy = 2.43765e+35
[START][3] energy = 2.43765e+35
[START][4] energy = 2.43765e+35
[END][0] energy = 2.43765e+35
[END][1] energy = 2.43765e+35
[END][2] energy = 2.43765e+35
[END][3] energy = 2.43765e+35
[END][4] energy = 2.43765e+35
Timings:
seq = -1.55016e+09
task = -1.55016e+09
spec = 41.0612
spec-reject = 12.7982
spec-max-0 = 46.6842
spec-max-1 = 36.2428
spec-max-2 = 39.0516
spec-max-3 = 38.7335
spec-max-4 = 40.986
spec-max-5 = 41.598
