# Supplementary material for: Increasing the degree of parallelism using speculative execution in task-based runtime systems
Source: PeerJ Comput Sci. 2019 Mar 18;5:e183. doi: 10.7717/peerj-cs.183 (PMC7924448; doi:10.7717/peerj-cs.183)
Supplement: Supplemental Information 2 — This file includes the output of the executions generated by the given script and which are shown in the publication. The script also contains functions to transform these files into tables to generate the figures. [file peerj-cs-05-183-s002.zip › Spetabaru-Output/remc50-15.output]

NumThreads = 15
NbLoops = 50
NbDomains = 5
NbParticlesPerDomain = 2000
BoxWidth = 1
displacement = 1e-05
Temperature = 0.5
Temperature = 3
Temperature = 5.5
Temperature = 8
Temperature = 10.5
[START][0] energy = 2.43765e+35
[START][3] energy = 2.43765e+35
[START][4] energy = 2.43765e+35
[START][1] energy = 2.43765e+35
[START][2] energy = 2.43765e+35
[END][0] energy = 2.49636e+35
[END][1] energy = 2.32372e+35
[END][2] energy = 2.49636e+35
[END][3] energy = 2.32372e+35
[END][4] energy = 2.32372e+35
[START][0] energy = 2.43765e+35
[START][3] energy = 2.43765e+35
[START][4] energy = 2.43765e+35
[START][1] energy = 2.43765e+35
[START][2] energy = 2.43765e+35
[END][0] energy = 2.49636e+35
[END][1] energy = 2.32372e+35
[END][2] energy = 2.49636e+35
[END][3] energy = 2.32372e+35
[END][4] energy = 2.32372e+35
[START][1] energy = 2.43765e+35
[START][2] energy = 2.43765e+35
[START][0] energy = 2.43765e+35
[START][4] energy = 2.43765e+35
[START][3] energy = 2.43765e+35
[END][0] energy = 2.49636e+35
[END][1] energy = 2.32372e+35
[END][2] energy = 2.49636e+35
[END][3] energy = 2.32372e+35
[END][4] energy = 2.32372e+35
[START][1] energy = 2.43765e+35
[START][2] energy = 2.43765e+35
[START][4] energy = 2.43765e+35
[START][0] energy = 2.43765e+35
[START][3] energy = 2.43765e+35
[END][0] energy = 2.49636e+35
[END][1] energy = 2.32372e+35
[END][2] energy = 2.49636e+35
[END][3] energy = 2.32372e+35
[END][4] energy = 2.32372e+35
[START][0] energy = 2.43765e+35
[START][2] energy = 2.43765e+35
[START][1] energy = 2.43765e+35
[START][3] energy = 2.43765e+35
[START][4] energy = 2.43765e+35
[END][0] energy = 2.49636e+35
[END][1] energy = 2.32372e+35
[END][2] energy = 2.49636e+35
[END][3] energy = 2.32372e+35
[END][4] energy = 2.32372e+35
[START][0] energy = 2.43765e+35
[START][2] energy = 2.43765e+35
[START][1] energy = 2.43765e+35
[START][3] energy = 2.43765e+35
[START][4] energy = 2.43765e+35
[END][0] energy = 2.49636e+35
[END][1] energy = 2.32372e+35
[END][2] energy = 2.49636e+35
[END][3] energy = 2.32372e+35
[END][4] energy = 2.32372e+35
[START][0] energy = 2.43765e+35
[START][4] energy = 2.43765e+35
[START][1] energy = 2.43765e+35
[START][2] energy = 2.43765e+35
[START][3] energy = 2.43765e+35
[END][0] energy = 2.49636e+35
[END][1] energy = 2.32372e+35
[END][2] energy = 2.49636e+35
[END][3] energy = 2.32372e+35
[END][4] energy = 2.32372e+35
[START][1] energy = 2.43765e+35
[START][2] energy = 2.43765e+35
[START][0] energy = 2.43765e+35
[START][3] energy = 2.43765e+35
[START][4] energy = 2.43765e+35
[END][0] energy = 2.43765e+35
[END][1] energy = 2.43765e+35
[END][2] energy = 2.43765e+35
[END][3] energy = 2.43765e+35
[END][4] energy = 2.43765e+35
Timings:
seq = -1.55016e+09
task = -1.55016e+09
spec = 42.3695
spec-reject = 16.993
spec-max-0 = 46.4143
spec-max-1 = 36.2015
spec-max-2 = 39.3651
spec-max-3 = 39.4923
spec-max-4 = 41.7737
spec-max-5 = 41.9805
NumThreads = 15
NbLoops = 50
NbDomains = 5
NbParticlesPerDomain = 2000
BoxWidth = 1
displacement = 1e-05
Temperature = 0.5
Temperature = 3
Temperature = 5.5
Temperature = 8
Temperature = 10.5
[START][0] energy = 2.43765e+35
[START][4] energy = 2.43765e+35
[START][1] energy = 2.43765e+35
[START][2] energy = 2.43765e+35
[START][3] energy = 2.43765e+35
[END][0] energy = 2.49636e+35
[END][1] energy = 2.32372e+35
[END][2] energy = 2.49636e+35
[END][3] energy = 2.32372e+35
[END][4] energy = 2.32372e+35
[START][0] energy = 2.43765e+35
[START][2] energy = 2.43765e+35
[START][1] energy = 2.43765e+35
[START][3] energy = 2.43765e+35
[START][4] energy = 2.43765e+35
[END][0] energy = 2.49636e+35
[END][1] energy = 2.32372e+35
[END][2] energy = 2.49636e+35
[END][3] energy = 2.32372e+35
[END][4] energy = 2.32372e+35
[START][0] energy = 2.43765e+35
[START][3] energy = 2.43765e+35
[START][1] energy = 2.43765e+35
[START][2] energy = 2.43765e+35
[START][4] energy = 2.43765e+35
[END][0] energy = 2.49636e+35
[END][1] energy = 2.32372e+35
[END][2] energy = 2.49636e+35
[END][3] energy = 2.32372e+35
[END][4] energy = 2.32372e+35
[START][1] energy = 2.43765e+35
[START][3] energy = 2.43765e+35
[START][0] energy = 2.43765e+35
[START][2] energy = 2.43765e+35
[START][4] energy = 2.43765e+35
[END][0] energy = 2.49636e+35
[END][1] energy = 2.32372e+35
[END][2] energy = 2.49636e+35
[END][3] energy = 2.32372e+35
[END][4] energy = 2.32372e+35
[START][2] energy = 2.43765e+35
[START][3] energy = 2.43765e+35
[START][0] energy = 2.43765e+35
[START][1] energy = 2.43765e+35
[START][4] energy = 2.43765e+35
[END][0] energy = 2.49636e+35
[END][1] energy = 2.32372e+35
[END][2] energy = 2.49636e+35
[END][3] energy = 2.32372e+35
[END][4] energy = 2.32372e+35
[START][1] energy = 2.43765e+35
[START][2] energy = 2.43765e+35
[START][0] energy = 2.43765e+35
[START][3] energy = 2.43765e+35
[START][4] energy = 2.43765e+35
[END][0] energy = 2.49636e+35
[END][1] energy = 2.32372e+35
[END][2] energy = 2.49636e+35
[END][3] energy = 2.32372e+35
[END][4] energy = 2.32372e+35
[START][1] energy = 2.43765e+35
[START][2] energy = 2.43765e+35
[START][3] energy = 2.43765e+35
[START][0] energy = 2.43765e+35
[START][4] energy = 2.43765e+35
[END][0] energy = 2.49636e+35
[END][1] energy = 2.32372e+35
[END][2] energy = 2.49636e+35
[END][3] energy = 2.32372e+35
[END][4] energy = 2.32372e+35
[START][1] energy = 2.43765e+35
[START][2] energy = 2.43765e+35
[START][0] energy = 2.43765e+35
[START][3] energy = 2.43765e+35
[START][4] energy = 2.43765e+35
[END][0] energy = 2.43765e+35
[END][1] energy = 2.43765e+35
[END][2] energy = 2.43765e+35
[END][3] energy = 2.43765e+35
[END][4] energy = 2.43765e+35
Timings:
seq = -1.55016e+09
task = -1.55016e+09
spec = 41.9289
spec-reject = 16.5883
spec-max-0 = 46.6781
spec-max-1 = 36.202
spec-max-2 = 38.7855
spec-max-3 = 39.6401
spec-max-4 = 42.1437
spec-max-5 = 41.8743
NumThreads = 15
NbLoops = 50
NbDomains = 5
NbParticlesPerDomain = 2000
BoxWidth = 1
displacement = 1e-05
Temperature = 0.5
Temperature = 3
Temperature = 5.5
Temperature = 8
Temperature = 10.5
[START][1] energy = 2.43765e+35
[START][3] energy = 2.43765e+35
[START][0] energy = 2.43765e+35
[START][2] energy = 2.43765e+35
[START][4] energy = 2.43765e+35
[END][0] energy = 2.49636e+35
[END][1] energy = 2.32372e+35
[END][2] energy = 2.49636e+35
[END][3] energy = 2.32372e+35
[END][4] energy = 2.32372e+35
[START][0] energy = 2.43765e+35
[START][1] energy = 2.43765e+35
[START][2] energy = 2.43765e+35
[START][3] energy = 2.43765e+35
[START][4] energy = 2.43765e+35
[END][0] energy = 2.49636e+35
[END][1] energy = 2.32372e+35
[END][2] energy = 2.49636e+35
[END][3] energy = 2.32372e+35
[END][4] energy = 2.32372e+35
[START][0] energy = 2.43765e+35
[START][2] energy = 2.43765e+35
[START][1] energy = 2.43765e+35
[START][3] energy = 2.43765e+35
[START][4] energy = 2.43765e+35
[END][0] energy = 2.49636e+35
[END][1] energy = 2.32372e+35
[END][2] energy = 2.49636e+35
[END][3] energy = 2.32372e+35
[END][4] energy = 2.32372e+35
[START][0] energy = 2.43765e+35
[START][2] energy = 2.43765e+35
[START][1] energy = 2.43765e+35
[START][3] energy = 2.43765e+35
[START][4] energy = 2.43765e+35
[END][0] energy = 2.49636e+35
[END][1] energy = 2.32372e+35
[END][2] energy = 2.49636e+35
[END][3] energy = 2.32372e+35
[END][4] energy = 2.32372e+35
[START][3] energy = 2.43765e+35
[START][4] energy = 2.43765e+35
[START][0] energy = 2.43765e+35
[START][1] energy = 2.43765e+35
[START][2] energy = 2.43765e+35
[END][0] energy = 2.49636e+35
[END][1] energy = 2.32372e+35
[END][2] energy = 2.49636e+35
[END][3] energy = 2.32372e+35
[END][4] energy = 2.32372e+35
[START][0] energy = 2.43765e+35
[START][2] energy = 2.43765e+35
[START][1] energy = 2.43765e+35
[START][4] energy = 2.43765e+35
[START][3] energy = 2.43765e+35
[END][0] energy = 2.49636e+35
[END][1] energy = 2.32372e+35
[END][2] energy = 2.49636e+35
[END][3] energy = 2.32372e+35
[END][4] energy = 2.32372e+35
[START][2] energy = 2.43765e+35
[START][3] energy = 2.43765e+35
[START][0] energy = 2.43765e+35
[START][1] energy = 2.43765e+35
[START][4] energy = 2.43765e+35
[END][0] energy = 2.49636e+35
[END][1] energy = 2.32372e+35
[END][2] energy = 2.49636e+35
[END][3] energy = 2.32372e+35
[END][4] energy = 2.32372e+35
[START][0] energy = 2.43765e+35
[START][1] energy = 2.43765e+35
[START][3] energy = 2.43765e+35
[START][2] energy = 2.43765e+35
[START][4] energy = 2.43765e+35
[END][0] energy = 2.43765e+35
[END][1] energy = 2.43765e+35
[END][2] energy = 2.43765e+35
[END][3] energy = 2.43765e+35
[END][4] energy = 2.43765e+35
Timings:
seq = -1.55016e+09
task = -1.55016e+09
spec = 41.8811
spec-reject = 16.6483
spec-max-0 = 46.5652
spec-max-1 = 36.4275
spec-max-2 = 39.1846
spec-max-3 = 39.8133
spec-max-4 = 41.999
spec-max-5 = 41.9913
NumThreads = 15
NbLoops = 50
NbDomains = 5
NbParticlesPerDomain = 2000
BoxWidth = 1
displacement = 1e-05
Temperature = 0.5
Temperature = 3
Temperature = 5.5
Temperature = 8
Temperature = 10.5
[START][2] energy = 2.43765e+35
[START][4] energy = 2.43765e+35
[START][0] energy = 2.43765e+35
[START][1] energy = 2.43765e+35
[START][3] energy = 2.43765e+35
[END][0] energy = 2.49636e+35
[END][1] energy = 2.32372e+35
[END][2] energy = 2.49636e+35
[END][3] energy = 2.32372e+35
[END][4] energy = 2.32372e+35
[START][2] energy = 2.43765e+35
[START][3] energy = 2.43765e+35
[START][0] energy = 2.43765e+35
[START][1] energy = 2.43765e+35
[START][4] energy = 2.43765e+35
[END][0] energy = 2.49636e+35
[END][1] energy = 2.32372e+35
[END][2] energy = 2.49636e+35
[END][3] energy = 2.32372e+35
[END][4] energy = 2.32372e+35
[START][0] energy = 2.43765e+35
[START][3] energy = 2.43765e+35
[START][1] energy = 2.43765e+35
[START][2] energy = 2.43765e+35
[START][4] energy = 2.43765e+35
[END][0] energy = 2.49636e+35
[END][1] energy = 2.32372e+35
[END][2] energy = 2.49636e+35
[END][3] energy = 2.32372e+35
[END][4] energy = 2.32372e+35
[START][2] energy = 2.43765e+35
[START][3] energy = 2.43765e+35
[START][1] energy = 2.43765e+35
[START][0] energy = 2.43765e+35
[START][4] energy = 2.43765e+35
[END][0] energy = 2.49636e+35
[END][1] energy = 2.32372e+35
[END][2] energy = 2.49636e+35
[END][3] energy = 2.32372e+35
[END][4] energy = 2.32372e+35
[START][1] energy = 2.43765e+35
[START][0] energy = 2.43765e+35
[START][2] energy = 2.43765e+35
[START][4] energy = 2.43765e+35
[START][3] energy = 2.43765e+35
[END][0] energy = 2.49636e+35
[END][1] energy = 2.32372e+35
[END][2] energy = 2.49636e+35
[END][3] energy = 2.32372e+35
[END][4] energy = 2.32372e+35
[START][0] energy = 2.43765e+35
[START][2] energy = 2.43765e+35
[START][1] energy = 2.43765e+35
[START][3] energy = 2.43765e+35
[START][4] energy = 2.43765e+35
[END][0] energy = 2.49636e+35
[END][1] energy = 2.32372e+35
[END][2] energy = 2.49636e+35
[END][3] energy = 2.32372e+35
[END][4] energy = 2.32372e+35
[START][1] energy = 2.43765e+35
[START][0] energy = 2.43765e+35
[START][4] energy = 2.43765e+35
[START][2] energy = 2.43765e+35
[START][3] energy = 2.43765e+35
[END][0] energy = 2.49636e+35
[END][1] energy = 2.32372e+35
[END][2] energy = 2.49636e+35
[END][3] energy = 2.32372e+35
[END][4] energy = 2.32372e+35
[START][1] energy = 2.43765e+35
[START][3] energy = 2.43765e+35
[START][0] energy = 2.43765e+35
[START][2] energy = 2.43765e+35
[START][4] energy = 2.43765e+35
[END][0] energy = 2.43765e+35
[END][1] energy = 2.43765e+35
[END][2] energy = 2.43765e+35
[END][3] energy = 2.43765e+35
[END][4] energy = 2.43765e+35
Timings:
seq = -1.55016e+09
task = -1.55016e+09
spec = 41.8537
spec-reject = 16.6307
spec-max-0 = 46.555
spec-max-1 = 36.1368
spec-max-2 = 38.9883
spec-max-3 = 39.5791
spec-max-4 = 41.6537
spec-max-5 = 41.9805
NumThreads = 15
NbLoops = 50
NbDomains = 5
NbParticlesPerDomain = 2000
BoxWidth = 1
displacement = 1e-05
Temperature = 0.5
Temperature = 3
Temperature = 5.5
Temperature = 8
Temperature = 10.5
[START][3] energy = 2.43765e+35
[START][4] energy = 2.43765e+35
[START][0] energy = 2.43765e+35
[START][1] energy = 2.43765e+35
[START][2] energy = 2.43765e+35
[END][0] energy = 2.49636e+35
[END][1] energy = 2.32372e+35
[END][2] energy = 2.49636e+35
[END][3] energy = 2.32372e+35
[END][4] energy = 2.32372e+35
[START][2] energy = 2.43765e+35
[START][3] energy = 2.43765e+35
[START][0] energy = 2.43765e+35
[START][1] energy = 2.43765e+35
[START][4] energy = 2.43765e+35
[END][0] energy = 2.49636e+35
[END][1] energy = 2.32372e+35
[END][2] energy = 2.49636e+35
[END][3] energy = 2.32372e+35
[END][4] energy = 2.32372e+35
[START][0] energy = 2.43765e+35
[START][2] energy = 2.43765e+35
[START][1] energy = 2.43765e+35
[START][3] energy = 2.43765e+35
[START][4] energy = 2.43765e+35
[END][0] energy = 2.49636e+35
[END][1] energy = 2.32372e+35
[END][2] energy = 2.49636e+35
[END][3] energy = 2.32372e+35
[END][4] energy = 2.32372e+35
[START][0] energy = 2.43765e+35
[START][2] energy = 2.43765e+35
[START][1] energy = 2.43765e+35
[START][3] energy = 2.43765e+35
[START][4] energy = 2.43765e+35
[END][0] energy = 2.49636e+35
[END][1] energy = 2.32372e+35
[END][2] energy = 2.49636e+35
[END][3] energy = 2.32372e+35
[END][4] energy = 2.32372e+35
[START][0] energy = 2.43765e+35
[START][4] energy = 2.43765e+35
[START][1] energy = 2.43765e+35
[START][2] energy = 2.43765e+35
[START][3] energy = 2.43765e+35
[END][0] energy = 2.49636e+35
[END][1] energy = 2.32372e+35
[END][2] energy = 2.49636e+35
[END][3] energy = 2.32372e+35
[END][4] energy = 2.32372e+35
[START][1] energy = 2.43765e+35
[START][0] energy = 2.43765e+35
[START][3] energy = 2.43765e+35
[START][2] energy = 2.43765e+35
[START][4] energy = 2.43765e+35
[END][0] energy = 2.49636e+35
[END][1] energy = 2.32372e+35
[END][2] energy = 2.49636e+35
[END][3] energy = 2.32372e+35
[END][4] energy = 2.32372e+35
[START][2] energy = 2.43765e+35
[START][3] energy = 2.43765e+35
[START][4] energy = 2.43765e+35
[START][0] energy = 2.43765e+35
[START][1] energy = 2.43765e+35
[END][0] energy = 2.49636e+35
[END][1] energy = 2.32372e+35
[END][2] energy = 2.49636e+35
[END][3] energy = 2.32372e+35
[END][4] energy = 2.32372e+35
[START][2] energy = 2.43765e+35
[START][0] energy = 2.43765e+35
[START][1] energy = 2.43765e+35
[START][3] energy = 2.43765e+35
[START][4] energy = 2.43765e+35
[END][0] energy = 2.43765e+35
[END][1] energy = 2.43765e+35
[END][2] energy = 2.43765e+35
[END][3] energy = 2.43765e+35
[END][4] energy = 2.43765e+35
Timings:
seq = -1.55016e+09
task = -1.55016e+09
spec = 42.1817
spec-reject = 16.5993
spec-max-0 = 46.6607
spec-max-1 = 36.2874
spec-max-2 = 38.9474
spec-max-3 = 39.5337
spec-max-4 = 41.8937
spec-max-5 = 42.0967
