# Supplementary material for: Increasing the degree of parallelism using speculative execution in task-based runtime systems
Source: PeerJ Comput Sci. 2019 Mar 18;5:e183. doi: 10.7717/peerj-cs.183 (PMC7924448; doi:10.7717/peerj-cs.183)
Supplement: Supplemental Information 2 — This file includes the output of the executions generated by the given script and which are shown in the publication. The script also contains functions to transform these files into tables to generate the figures. [file peerj-cs-05-183-s002.zip › Spetabaru-Output/remc10-20.output]

NumThreads = 20
NbLoops = 10
NbDomains = 5
NbParticlesPerDomain = 2000
BoxWidth = 1
displacement = 1e-05
Temperature = 0.5
Temperature = 3
Temperature = 5.5
Temperature = 8
Temperature = 10.5
[START][0] energy = 2.43765e+35
[START][1] energy = 2.43765e+35
[START][2] energy = 2.43765e+35
[START][3] energy = 2.43765e+35
[START][4] energy = 2.43765e+35
[END][0] energy = 2.37801e+35
[END][1] energy = 2.42822e+35
[END][2] energy = 2.37801e+35
[END][3] energy = 2.42822e+35
[END][4] energy = 2.42822e+35
[START][0] energy = 2.43765e+35
[START][1] energy = 2.43765e+35
[START][2] energy = 2.43765e+35
[START][3] energy = 2.43765e+35
[START][4] energy = 2.43765e+35
[END][0] energy = 2.37801e+35
[END][1] energy = 2.42822e+35
[END][2] energy = 2.37801e+35
[END][3] energy = 2.42822e+35
[END][4] energy = 2.42822e+35
[START][0] energy = 2.43765e+35
[START][1] energy = 2.43765e+35
[START][2] energy = 2.43765e+35
[START][3] energy = 2.43765e+35
[START][4] energy = 2.43765e+35
[END][0] energy = 2.37801e+35
[END][1] energy = 2.42822e+35
[END][2] energy = 2.37801e+35
[END][3] energy = 2.42822e+35
[END][4] energy = 2.42822e+35
[START][0] energy = 2.43765e+35
[START][1] energy = 2.43765e+35
[START][2] energy = 2.43765e+35
[START][3] energy = 2.43765e+35
[START][4] energy = 2.43765e+35
[END][0] energy = 2.37801e+35
[END][1] energy = 2.42822e+35
[END][2] energy = 2.37801e+35
[END][3] energy = 2.42822e+35
[END][4] energy = 2.42822e+35
[START][0] energy = 2.43765e+35
[START][1] energy = 2.43765e+35
[START][2] energy = 2.43765e+35
[START][3] energy = 2.43765e+35
[START][4] energy = 2.43765e+35
[END][0] energy = 2.37801e+35
[END][1] energy = 2.42822e+35
[END][2] energy = 2.37801e+35
[END][3] energy = 2.42822e+35
[END][4] energy = 2.42822e+35
[START][0] energy = 2.43765e+35
[START][1] energy = 2.43765e+35
[START][2] energy = 2.43765e+35
[START][3] energy = 2.43765e+35
[START][4] energy = 2.43765e+35
[END][0] energy = 2.37801e+35
[END][1] energy = 2.42822e+35
[END][2] energy = 2.37801e+35
[END][3] energy = 2.42822e+35
[END][4] energy = 2.42822e+35
[START][0] energy = 2.43765e+35
[START][1] energy = 2.43765e+35
[START][2] energy = 2.43765e+35
[START][3] energy = 2.43765e+35
[START][4] energy = 2.43765e+35
[END][0] energy = 2.37801e+35
[END][1] energy = 2.42822e+35
[END][2] energy = 2.37801e+35
[END][3] energy = 2.42822e+35
[END][4] energy = 2.42822e+35
[START][0] energy = 2.43765e+35
[START][1] energy = 2.43765e+35
[START][2] energy = 2.43765e+35
[START][3] energy = 2.43765e+35
[START][4] energy = 2.43765e+35
[END][0] energy = 2.43765e+35
[END][1] energy = 2.43765e+35
[END][2] energy = 2.43765e+35
[END][3] energy = 2.43765e+35
[END][4] energy = 2.43765e+35
Timings:
seq = -1.55015e+09
task = -1.55015e+09
spec = 9.79681
spec-reject = 3.4693
spec-max-0 = 11.5657
spec-max-1 = 9.14851
spec-max-2 = 8.92081
spec-max-3 = 9.35803
spec-max-4 = 9.7936
spec-max-5 = 10.2303
NumThreads = 20
NbLoops = 10
NbDomains = 5
NbParticlesPerDomain = 2000
BoxWidth = 1
displacement = 1e-05
Temperature = 0.5
Temperature = 3
Temperature = 5.5
Temperature = 8
Temperature = 10.5
[START][0] energy = 2.43765e+35
[START][1] energy = 2.43765e+35
[START][2] energy = 2.43765e+35
[START][3] energy = 2.43765e+35
[START][4] energy = 2.43765e+35
[END][0] energy = 2.37801e+35
[END][1] energy = 2.42822e+35
[END][2] energy = 2.37801e+35
[END][3] energy = 2.42822e+35
[END][4] energy = 2.42822e+35
[START][0] energy = 2.43765e+35
[START][1] energy = 2.43765e+35
[START][2] energy = 2.43765e+35
[START][3] energy = 2.43765e+35
[START][4] energy = 2.43765e+35
[END][0] energy = 2.37801e+35
[END][1] energy = 2.42822e+35
[END][2] energy = 2.37801e+35
[END][3] energy = 2.42822e+35
[END][4] energy = 2.42822e+35
[START][1] energy = 2.43765e+35
[START][2] energy = 2.43765e+35
[START][3] energy = 2.43765e+35
[START][4] energy = 2.43765e+35
[START][0] energy = 2.43765e+35
[END][0] energy = 2.37801e+35
[END][1] energy = 2.42822e+35
[END][2] energy = 2.37801e+35
[END][3] energy = 2.42822e+35
[END][4] energy = 2.42822e+35
[START][0] energy = 2.43765e+35
[START][1] energy = 2.43765e+35
[START][2] energy = 2.43765e+35
[START][3] energy = 2.43765e+35
[START][4] energy = 2.43765e+35
[END][0] energy = 2.37801e+35
[END][1] energy = 2.42822e+35
[END][2] energy = 2.37801e+35
[END][3] energy = 2.42822e+35
[END][4] energy = 2.42822e+35
[START][0] energy = 2.43765e+35
[START][1] energy = 2.43765e+35
[START][2] energy = 2.43765e+35
[START][3] energy = 2.43765e+35
[START][4] energy = 2.43765e+35
[END][0] energy = 2.37801e+35
[END][1] energy = 2.42822e+35
[END][2] energy = 2.37801e+35
[END][3] energy = 2.42822e+35
[END][4] energy = 2.42822e+35
[START][0] energy = 2.43765e+35
[START][1] energy = 2.43765e+35
[START][2] energy = 2.43765e+35
[START][3] energy = 2.43765e+35
[START][4] energy = 2.43765e+35
[END][0] energy = 2.37801e+35
[END][1] energy = 2.42822e+35
[END][2] energy = 2.37801e+35
[END][3] energy = 2.42822e+35
[END][4] energy = 2.42822e+35
[START][0] energy = 2.43765e+35
[START][1] energy = 2.43765e+35
[START][2] energy = 2.43765e+35
[START][3] energy = 2.43765e+35
[START][4] energy = 2.43765e+35
[END][0] energy = 2.37801e+35
[END][1] energy = 2.42822e+35
[END][2] energy = 2.37801e+35
[END][3] energy = 2.42822e+35
[END][4] energy = 2.42822e+35
[START][0] energy = 2.43765e+35
[START][1] energy = 2.43765e+35
[START][2] energy = 2.43765e+35
[START][3] energy = 2.43765e+35
[START][4] energy = 2.43765e+35
[END][0] energy = 2.43765e+35
[END][1] energy = 2.43765e+35
[END][2] energy = 2.43765e+35
[END][3] energy = 2.43765e+35
[END][4] energy = 2.43765e+35
Timings:
seq = -1.55015e+09
task = -1.55015e+09
spec = 9.79766
spec-reject = 3.47143
spec-max-0 = 11.5643
spec-max-1 = 9.14552
spec-max-2 = 9.1333
spec-max-3 = 9.14293
spec-max-4 = 9.79388
spec-max-5 = 10.0186
NumThreads = 20
NbLoops = 10
NbDomains = 5
NbParticlesPerDomain = 2000
BoxWidth = 1
displacement = 1e-05
Temperature = 0.5
Temperature = 3
Temperature = 5.5
Temperature = 8
Temperature = 10.5
[START][0] energy = 2.43765e+35
[START][1] energy = 2.43765e+35
[START][2] energy = 2.43765e+35
[START][3] energy = 2.43765e+35
[START][4] energy = 2.43765e+35
[END][0] energy = 2.37801e+35
[END][1] energy = 2.42822e+35
[END][2] energy = 2.37801e+35
[END][3] energy = 2.42822e+35
[END][4] energy = 2.42822e+35
[START][0] energy = 2.43765e+35
[START][1] energy = 2.43765e+35
[START][2] energy = 2.43765e+35
[START][3] energy = 2.43765e+35
[START][4] energy = 2.43765e+35
[END][0] energy = 2.37801e+35
[END][1] energy = 2.42822e+35
[END][2] energy = 2.37801e+35
[END][3] energy = 2.42822e+35
[END][4] energy = 2.42822e+35
[START][0] energy = 2.43765e+35
[START][1] energy = 2.43765e+35
[START][2] energy = 2.43765e+35
[START][3] energy = 2.43765e+35
[START][4] energy = 2.43765e+35
[END][0] energy = 2.37801e+35
[END][1] energy = 2.42822e+35
[END][2] energy = 2.37801e+35
[END][3] energy = 2.42822e+35
[END][4] energy = 2.42822e+35
[START][0] energy = 2.43765e+35
[START][1] energy = 2.43765e+35
[START][2] energy = 2.43765e+35
[START][3] energy = 2.43765e+35
[START][4] energy = 2.43765e+35
[END][0] energy = 2.37801e+35
[END][1] energy = 2.42822e+35
[END][2] energy = 2.37801e+35
[END][3] energy = 2.42822e+35
[END][4] energy = 2.42822e+35
[START][0] energy = 2.43765e+35
[START][1] energy = 2.43765e+35
[START][2] energy = 2.43765e+35
[START][3] energy = 2.43765e+35
[START][4] energy = 2.43765e+35
[END][0] energy = 2.37801e+35
[END][1] energy = 2.42822e+35
[END][2] energy = 2.37801e+35
[END][3] energy = 2.42822e+35
[END][4] energy = 2.42822e+35
[START][0] energy = 2.43765e+35
[START][1] energy = 2.43765e+35
[START][2] energy = 2.43765e+35
[START][3] energy = 2.43765e+35
[START][4] energy = 2.43765e+35
[END][0] energy = 2.37801e+35
[END][1] energy = 2.42822e+35
[END][2] energy = 2.37801e+35
[END][3] energy = 2.42822e+35
[END][4] energy = 2.42822e+35
[START][0] energy = 2.43765e+35
[START][1] energy = 2.43765e+35
[START][2] energy = 2.43765e+35
[START][3] energy = 2.43765e+35
[START][4] energy = 2.43765e+35
[END][0] energy = 2.37801e+35
[END][1] energy = 2.42822e+35
[END][2] energy = 2.37801e+35
[END][3] energy = 2.42822e+35
[END][4] energy = 2.42822e+35
[START][0] energy = 2.43765e+35
[START][1] energy = 2.43765e+35
[START][2] energy = 2.43765e+35
[START][3] energy = 2.43765e+35
[START][4] energy = 2.43765e+35
[END][0] energy = 2.43765e+35
[END][1] energy = 2.43765e+35
[END][2] energy = 2.43765e+35
[END][3] energy = 2.43765e+35
[END][4] energy = 2.43765e+35
Timings:
seq = -1.55015e+09
task = -1.55015e+09
spec = 9.80213
spec-reject = 3.46989
spec-max-0 = 11.5661
spec-max-1 = 9.14262
spec-max-2 = 8.92475
spec-max-3 = 9.14791
spec-max-4 = 9.79698
spec-max-5 = 10.0183
NumThreads = 20
NbLoops = 10
NbDomains = 5
NbParticlesPerDomain = 2000
BoxWidth = 1
displacement = 1e-05
Temperature = 0.5
Temperature = 3
Temperature = 5.5
Temperature = 8
Temperature = 10.5
[START][0] energy = 2.43765e+35
[START][1] energy = 2.43765e+35
[START][2] energy = 2.43765e+35
[START][3] energy = 2.43765e+35
[START][4] energy = 2.43765e+35
[END][0] energy = 2.37801e+35
[END][1] energy = 2.42822e+35
[END][2] energy = 2.37801e+35
[END][3] energy = 2.42822e+35
[END][4] energy = 2.42822e+35
[START][0] energy = 2.43765e+35
[START][1] energy = 2.43765e+35
[START][2] energy = 2.43765e+35
[START][3] energy = 2.43765e+35
[START][4] energy = 2.43765e+35
[END][0] energy = 2.37801e+35
[END][1] energy = 2.42822e+35
[END][2] energy = 2.37801e+35
[END][3] energy = 2.42822e+35
[END][4] energy = 2.42822e+35
[START][0] energy = 2.43765e+35
[START][1] energy = 2.43765e+35
[START][2] energy = 2.43765e+35
[START][3] energy = 2.43765e+35
[START][4] energy = 2.43765e+35
[END][0] energy = 2.37801e+35
[END][1] energy = 2.42822e+35
[END][2] energy = 2.37801e+35
[END][3] energy = 2.42822e+35
[END][4] energy = 2.42822e+35
[START][0] energy = 2.43765e+35
[START][1] energy = 2.43765e+35
[START][2] energy = 2.43765e+35
[START][3] energy = 2.43765e+35
[START][4] energy = 2.43765e+35
[END][0] energy = 2.37801e+35
[END][1] energy = 2.42822e+35
[END][2] energy = 2.37801e+35
[END][3] energy = 2.42822e+35
[END][4] energy = 2.42822e+35
[START][0] energy = 2.43765e+35
[START][1] energy = 2.43765e+35
[START][2] energy = 2.43765e+35
[START][3] energy = 2.43765e+35
[START][4] energy = 2.43765e+35
[END][0] energy = 2.37801e+35
[END][1] energy = 2.42822e+35
[END][2] energy = 2.37801e+35
[END][3] energy = 2.42822e+35
[END][4] energy = 2.42822e+35
[START][0] energy = 2.43765e+35
[START][1] energy = 2.43765e+35
[START][2] energy = 2.43765e+35
[START][3] energy = 2.43765e+35
[START][4] energy = 2.43765e+35
[END][0] energy = 2.37801e+35
[END][1] energy = 2.42822e+35
[END][2] energy = 2.37801e+35
[END][3] energy = 2.42822e+35
[END][4] energy = 2.42822e+35
[START][0] energy = 2.43765e+35
[START][1] energy = 2.43765e+35
[START][2] energy = 2.43765e+35
[START][3] energy = 2.43765e+35
[START][4] energy = 2.43765e+35
[END][0] energy = 2.37801e+35
[END][1] energy = 2.42822e+35
[END][2] energy = 2.37801e+35
[END][3] energy = 2.42822e+35
[END][4] energy = 2.42822e+35
[START][0] energy = 2.43765e+35
[START][1] energy = 2.43765e+35
[START][2] energy = 2.43765e+35
[START][3] energy = 2.43765e+35
[START][4] energy = 2.43765e+35
[END][0] energy = 2.43765e+35
[END][1] energy = 2.43765e+35
[END][2] energy = 2.43765e+35
[END][3] energy = 2.43765e+35
[END][4] energy = 2.43765e+35
Timings:
seq = -1.55015e+09
task = -1.55015e+09
spec = 9.79559
spec-reject = 3.46602
spec-max-0 = 11.5629
spec-max-1 = 9.14739
spec-max-2 = 8.927
spec-max-3 = 9.35478
spec-max-4 = 9.80303
spec-max-5 = 10.0146
NumThreads = 20
NbLoops = 10
NbDomains = 5
NbParticlesPerDomain = 2000
BoxWidth = 1
displacement = 1e-05
Temperature = 0.5
Temperature = 3
Temperature = 5.5
Temperature = 8
Temperature = 10.5
[START][0] energy = 2.43765e+35
[START][1] energy = 2.43765e+35
[START][2] energy = 2.43765e+35
[START][3] energy = 2.43765e+35
[START][4] energy = 2.43765e+35
[END][0] energy = 2.37801e+35
[END][1] energy = 2.42822e+35
[END][2] energy = 2.37801e+35
[END][3] energy = 2.42822e+35
[END][4] energy = 2.42822e+35
[START][0] energy = 2.43765e+35
[START][1] energy = 2.43765e+35
[START][2] energy = 2.43765e+35
[START][3] energy = 2.43765e+35
[START][4] energy = 2.43765e+35
[END][0] energy = 2.37801e+35
[END][1] energy = 2.42822e+35
[END][2] energy = 2.37801e+35
[END][3] energy = 2.42822e+35
[END][4] energy = 2.42822e+35
[START][0] energy = 2.43765e+35
[START][1] energy = 2.43765e+35
[START][2] energy = 2.43765e+35
[START][3] energy = 2.43765e+35
[START][4] energy = 2.43765e+35
[END][0] energy = 2.37801e+35
[END][1] energy = 2.42822e+35
[END][2] energy = 2.37801e+35
[END][3] energy = 2.42822e+35
[END][4] energy = 2.42822e+35
[START][0] energy = 2.43765e+35
[START][1] energy = 2.43765e+35
[START][2] energy = 2.43765e+35
[START][3] energy = 2.43765e+35
[START][4] energy = 2.43765e+35
[END][0] energy = 2.37801e+35
[END][1] energy = 2.42822e+35
[END][2] energy = 2.37801e+35
[END][3] energy = 2.42822e+35
[END][4] energy = 2.42822e+35
[START][0] energy = 2.43765e+35
[START][1] energy = 2.43765e+35
[START][2] energy = 2.43765e+35
[START][3] energy = 2.43765e+35
[START][4] energy = 2.43765e+35
[END][0] energy = 2.37801e+35
[END][1] energy = 2.42822e+35
[END][2] energy = 2.37801e+35
[END][3] energy = 2.42822e+35
[END][4] energy = 2.42822e+35
[START][0] energy = 2.43765e+35
[START][1] energy = 2.43765e+35
[START][2] energy = 2.43765e+35
[START][3] energy = 2.43765e+35
[START][4] energy = 2.43765e+35
[END][0] energy = 2.37801e+35
[END][1] energy = 2.42822e+35
[END][2] energy = 2.37801e+35
[END][3] energy = 2.42822e+35
[END][4] energy = 2.42822e+35
[START][0] energy = 2.43765e+35
[START][1] energy = 2.43765e+35
[START][2] energy = 2.43765e+35
[START][3] energy = 2.43765e+35
[START][4] energy = 2.43765e+35
[END][0] energy = 2.37801e+35
[END][1] energy = 2.42822e+35
[END][2] energy = 2.37801e+35
[END][3] energy = 2.42822e+35
[END][4] energy = 2.42822e+35
[START][0] energy = 2.43765e+35
[START][1] energy = 2.43765e+35
[START][2] energy = 2.43765e+35
[START][3] energy = 2.43765e+35
[START][4] energy = 2.43765e+35
[END][0] energy = 2.43765e+35
[END][1] energy = 2.43765e+35
[END][2] energy = 2.43765e+35
[END][3] energy = 2.43765e+35
[END][4] energy = 2.43765e+35
Timings:
seq = -1.55015e+09
task = -1.55015e+09
spec = 9.79494
spec-reject = 3.47097
spec-max-0 = 11.5712
spec-max-1 = 9.14657
spec-max-2 = 8.91923
spec-max-3 = 9.35431
spec-max-4 = 9.79319
spec-max-5 = 10.0231
