# Supplementary material for: Increasing the degree of parallelism using speculative execution in task-based runtime systems
Source: PeerJ Comput Sci. 2019 Mar 18;5:e183. doi: 10.7717/peerj-cs.183 (PMC7924448; doi:10.7717/peerj-cs.183)
Supplement: Supplemental Information 2 — This file includes the output of the executions generated by the given script and which are shown in the publication. The script also contains functions to transform these files into tables to generate the figures. [file peerj-cs-05-183-s002.zip › Spetabaru-Output/remc10-25.output]

NumThreads = 25
NbLoops = 10
NbDomains = 5
NbParticlesPerDomain = 2000
BoxWidth = 1
displacement = 1e-05
Temperature = 0.5
Temperature = 3
Temperature = 5.5
Temperature = 8
Temperature = 10.5
[START][0] energy = 2.43765e+35
[START][1] energy = 2.43765e+35
[START][2] energy = 2.43765e+35
[START][3] energy = 2.43765e+35
[START][4] energy = 2.43765e+35
[END][0] energy = 2.37801e+35
[END][1] energy = 2.42822e+35
[END][2] energy = 2.37801e+35
[END][3] energy = 2.42822e+35
[END][4] energy = 2.42822e+35
[START][0] energy = 2.43765e+35
[START][1] energy = 2.43765e+35
[START][2] energy = 2.43765e+35
[START][3] energy = 2.43765e+35
[START][4] energy = 2.43765e+35
[END][0] energy = 2.37801e+35
[END][1] energy = 2.42822e+35
[END][2] energy = 2.37801e+35
[END][3] energy = 2.42822e+35
[END][4] energy = 2.42822e+35
[START][0] energy = 2.43765e+35
[START][1] energy = 2.43765e+35
[START][2] energy = 2.43765e+35
[START][3] energy = 2.43765e+35
[START][4] energy = 2.43765e+35
[END][0] energy = 2.37801e+35
[END][1] energy = 2.42822e+35
[END][2] energy = 2.37801e+35
[END][3] energy = 2.42822e+35
[END][4] energy = 2.42822e+35
[START][0] energy = 2.43765e+35
[START][1] energy = 2.43765e+35
[START][2] energy = 2.43765e+35
[START][3] energy = 2.43765e+35
[START][4] energy = 2.43765e+35
[END][0] energy = 2.37801e+35
[END][1] energy = 2.42822e+35
[END][2] energy = 2.37801e+35
[END][3] energy = 2.42822e+35
[END][4] energy = 2.42822e+35
[START][0] energy = 2.43765e+35
[START][1] energy = 2.43765e+35
[START][2] energy = 2.43765e+35
[START][3] energy = 2.43765e+35
[START][4] energy = 2.43765e+35
[END][0] energy = 2.37801e+35
[END][1] energy = 2.42822e+35
[END][2] energy = 2.37801e+35
[END][3] energy = 2.42822e+35
[END][4] energy = 2.42822e+35
[START][1] energy = 2.43765e+35
[START][0] energy = 2.43765e+35
[START][2] energy = 2.43765e+35
[START][3] energy = [START][4] energy = 2.43765e+35
2.43765e+35
[END][0] energy = 2.37801e+35
[END][1] energy = 2.42822e+35
[END][2] energy = 2.37801e+35
[END][3] energy = 2.42822e+35
[END][4] energy = 2.42822e+35
[START][0] energy = 2.43765e+35
[START][1] energy = 2.43765e+35
[START][2] energy = 2.43765e+35
[START][3] energy = 2.43765e+35
[START][4] energy = 2.43765e+35
[END][0] energy = 2.37801e+35
[END][1] energy = 2.42822e+35
[END][2] energy = 2.37801e+35
[END][3] energy = 2.42822e+35
[END][4] energy = 2.42822e+35
[START][0] energy = 2.43765e+35
[START][1] energy = 2.43765e+35
[START][2] energy = 2.43765e+35
[START][3] energy = 2.43765e+35
[START][4] energy = 2.43765e+35
[END][0] energy = 2.43765e+35
[END][1] energy = 2.43765e+35
[END][2] energy = 2.43765e+35
[END][3] energy = 2.43765e+35
[END][4] energy = 2.43765e+35
Timings:
seq = -1.55015e+09
task = -1.55015e+09
spec = 10.0104
spec-reject = 3.91189
spec-max-0 = 11.5649
spec-max-1 = 9.36025
spec-max-2 = 8.93133
spec-max-3 = 9.3574
spec-max-4 = 9.81
spec-max-5 = 10.0105
NumThreads = 25
NbLoops = 10
NbDomains = 5
NbParticlesPerDomain = 2000
BoxWidth = 1
displacement = 1e-05
Temperature = 0.5
Temperature = 3
Temperature = 5.5
Temperature = 8
Temperature = 10.5
[START][0] energy = 2.43765e+35
[START][1] energy = 2.43765e+35
[START][2] energy = 2.43765e+35
[START][3] energy = 2.43765e+35
[START][4] energy = 2.43765e+35
[END][0] energy = 2.37801e+35
[END][1] energy = 2.42822e+35
[END][2] energy = 2.37801e+35
[END][3] energy = 2.42822e+35
[END][4] energy = 2.42822e+35
[START][0] energy = 2.43765e+35
[START][1] energy = 2.43765e+35
[START][2] energy = 2.43765e+35
[START][3] energy = 2.43765e+35
[START][4] energy = 2.43765e+35
[END][0] energy = 2.37801e+35
[END][1] energy = 2.42822e+35
[END][2] energy = 2.37801e+35
[END][3] energy = 2.42822e+35
[END][4] energy = 2.42822e+35
[START][0] energy = 2.43765e+35
[START][1] energy = 2.43765e+35
[START][2] energy = 2.43765e+35
[START][3] energy = 2.43765e+35
[START][4] energy = 2.43765e+35
[END][0] energy = 2.37801e+35
[END][1] energy = 2.42822e+35
[END][2] energy = 2.37801e+35
[END][3] energy = 2.42822e+35
[END][4] energy = 2.42822e+35
[START][0] energy = 2.43765e+35
[START][1] energy = 2.43765e+35
[START][2] energy = 2.43765e+35
[START][3] energy = 2.43765e+35
[START][4] energy = 2.43765e+35
[END][0] energy = 2.37801e+35
[END][1] energy = 2.42822e+35
[END][2] energy = 2.37801e+35
[END][3] energy = 2.42822e+35
[END][4] energy = 2.42822e+35
[START][0] energy = 2.43765e+35
[START][1] energy = 2.43765e+35
[START][2] energy = 2.43765e+35
[START][3] energy = 2.43765e+35
[START][4] energy = 2.43765e+35
[END][0] energy = 2.37801e+35
[END][1] energy = 2.42822e+35
[END][2] energy = 2.37801e+35
[END][3] energy = 2.42822e+35
[END][4] energy = 2.42822e+35
[START][0] energy = 2.43765e+35
[START][1] energy = 2.43765e+35
[START][2] energy = [START][3] energy = 2.43765e+35
[START][4] energy = 2.43765e+35
2.43765e+35
[END][0] energy = 2.37801e+35
[END][1] energy = 2.42822e+35
[END][2] energy = 2.37801e+35
[END][3] energy = 2.42822e+35
[END][4] energy = 2.42822e+35
[START][0] energy = 2.43765e+35
[START][1] energy = 2.43765e+35
[START][2] energy = 2.43765e+35
[START][3] energy = 2.43765e+35
[START][4] energy = 2.43765e+35
[END][0] energy = 2.37801e+35
[END][1] energy = 2.42822e+35
[END][2] energy = 2.37801e+35
[END][3] energy = 2.42822e+35
[END][4] energy = 2.42822e+35
[START][0] energy = 2.43765e+35
[START][1] energy = 2.43765e+35
[START][2] energy = 2.43765e+35
[START][3] energy = 2.43765e+35
[START][4] energy = 2.43765e+35
[END][0] energy = 2.43765e+35
[END][1] energy = 2.43765e+35
[END][2] energy = 2.43765e+35
[END][3] energy = 2.43765e+35
[END][4] energy = 2.43765e+35
Timings:
seq = -1.55015e+09
task = -1.55015e+09
spec = 9.80225
spec-reject = 3.48627
spec-max-0 = 11.566
spec-max-1 = 9.1447
spec-max-2 = 8.97318
spec-max-3 = 9.35958
spec-max-4 = 9.80435
spec-max-5 = 10.0181
NumThreads = 25
NbLoops = 10
NbDomains = 5
NbParticlesPerDomain = 2000
BoxWidth = 1
displacement = 1e-05
Temperature = 0.5
Temperature = 3
Temperature = 5.5
Temperature = 8
Temperature = 10.5
[START][0] energy = 2.43765e+35
[START][1] energy = 2.43765e+35
[START][2] energy = 2.43765e+35
[START][3] energy = 2.43765e+35
[START][4] energy = 2.43765e+35
[END][0] energy = 2.37801e+35
[END][1] energy = 2.42822e+35
[END][2] energy = 2.37801e+35
[END][3] energy = 2.42822e+35
[END][4] energy = 2.42822e+35
[START][0] energy = 2.43765e+35
[START][1] energy = 2.43765e+35
[START][2] energy = 2.43765e+35
[START][3] energy = 2.43765e+35
[START][4] energy = 2.43765e+35
[END][0] energy = 2.37801e+35
[END][1] energy = 2.42822e+35
[END][2] energy = 2.37801e+35
[END][3] energy = 2.42822e+35
[END][4] energy = 2.42822e+35
[START][0] energy = 2.43765e+35
[START][1] energy = 2.43765e+35
[START][2] energy = 2.43765e+35
[START][3] energy = 2.43765e+35
[START][4] energy = 2.43765e+35
[END][0] energy = 2.37801e+35
[END][1] energy = 2.42822e+35
[END][2] energy = 2.37801e+35
[END][3] energy = 2.42822e+35
[END][4] energy = 2.42822e+35
[START][0] energy = 2.43765e+35
[START][1] energy = 2.43765e+35
[START][2] energy = 2.43765e+35
[START][3] energy = 2.43765e+35
[START][4] energy = 2.43765e+35
[END][0] energy = 2.37801e+35
[END][1] energy = 2.42822e+35
[END][2] energy = 2.37801e+35
[END][3] energy = 2.42822e+35
[END][4] energy = 2.42822e+35
[START][0] energy = 2.43765e+35
[START][1] energy = 2.43765e+35
[START][2] energy = 2.43765e+35
[START][3] energy = 2.43765e+35
[START][4] energy = 2.43765e+35
[END][0] energy = 2.37801e+35
[END][1] energy = 2.42822e+35
[END][2] energy = 2.37801e+35
[END][3] energy = 2.42822e+35
[END][4] energy = 2.42822e+35
[START][0] energy = 2.43765e+35
[START][1] energy = 2.43765e+35
[START][2] energy = 2.43765e+35
[START][3] energy = 2.43765e+35
[START][4] energy = 2.43765e+35
[END][0] energy = 2.37801e+35
[END][1] energy = 2.42822e+35
[END][2] energy = 2.37801e+35
[END][3] energy = 2.42822e+35
[END][4] energy = 2.42822e+35
[START][0] energy = 2.43765e+35
[START][1] energy = 2.43765e+35
[START][2] energy = 2.43765e+35
[START][3] energy = 2.43765e+35
[START][4] energy = 2.43765e+35
[END][0] energy = 2.37801e+35
[END][1] energy = 2.42822e+35
[END][2] energy = 2.37801e+35
[END][3] energy = 2.42822e+35
[END][4] energy = 2.42822e+35
[START][0] energy = 2.43765e+35
[START][1] energy = 2.43765e+35
[START][2] energy = 2.43765e+35
[START][3] energy = 2.43765e+35
[START][4] energy = 2.43765e+35
[END][0] energy = 2.43765e+35
[END][1] energy = 2.43765e+35
[END][2] energy = 2.43765e+35
[END][3] energy = 2.43765e+35
[END][4] energy = 2.43765e+35
Timings:
seq = -1.55015e+09
task = -1.55015e+09
spec = 9.79584
spec-reject = 3.47376
spec-max-0 = 11.5702
spec-max-1 = 9.14986
spec-max-2 = 8.92908
spec-max-3 = 9.37533
spec-max-4 = 9.58644
spec-max-5 = 10.0156
NumThreads = 25
NbLoops = 10
NbDomains = 5
NbParticlesPerDomain = 2000
BoxWidth = 1
displacement = 1e-05
Temperature = 0.5
Temperature = 3
Temperature = 5.5
Temperature = 8
Temperature = 10.5
[START][0] energy = 2.43765e+35
[START][1] energy = 2.43765e+35
[START][2] energy = [START][3] energy = [START][4] energy = 2.43765e+35
2.43765e+35
2.43765e+35
[END][0] energy = 2.37801e+35
[END][1] energy = 2.42822e+35
[END][2] energy = 2.37801e+35
[END][3] energy = 2.42822e+35
[END][4] energy = 2.42822e+35
[START][0] energy = 2.43765e+35
[START][1] energy = 2.43765e+35
[START][2] energy = 2.43765e+35
[START][3] energy = 2.43765e+35
[START][4] energy = 2.43765e+35
[END][0] energy = 2.37801e+35
[END][1] energy = 2.42822e+35
[END][2] energy = 2.37801e+35
[END][3] energy = 2.42822e+35
[END][4] energy = 2.42822e+35
[START][0] energy = 2.43765e+35
[START][1] energy = 2.43765e+35
[START][2] energy = 2.43765e+35
[START][3] energy = 2.43765e+35
[START][4] energy = 2.43765e+35
[END][0] energy = 2.37801e+35
[END][1] energy = 2.42822e+35
[END][2] energy = 2.37801e+35
[END][3] energy = 2.42822e+35
[END][4] energy = 2.42822e+35
[START][0] energy = 2.43765e+35
[START][1] energy = 2.43765e+35
[START][2] energy = 2.43765e+35
[START][3] energy = 2.43765e+35
[START][4] energy = 2.43765e+35
[END][0] energy = 2.37801e+35
[END][1] energy = 2.42822e+35
[END][2] energy = 2.37801e+35
[END][3] energy = 2.42822e+35
[END][4] energy = 2.42822e+35
[START][0] energy = 2.43765e+35
[START][1] energy = 2.43765e+35
[START][2] energy = 2.43765e+35
[START][3] energy = 2.43765e+35
[START][4] energy = 2.43765e+35
[END][0] energy = 2.37801e+35
[END][1] energy = 2.42822e+35
[END][2] energy = 2.37801e+35
[END][3] energy = 2.42822e+35
[END][4] energy = 2.42822e+35
[START][0] energy = 2.43765e+35
[START][1] energy = 2.43765e+35
[START][2] energy = 2.43765e+35
[START][3] energy = 2.43765e+35
[START][4] energy = 2.43765e+35
[END][0] energy = 2.37801e+35
[END][1] energy = 2.42822e+35
[END][2] energy = 2.37801e+35
[END][3] energy = 2.42822e+35
[END][4] energy = 2.42822e+35
[START][0] energy = 2.43765e+35
[START][1] energy = 2.43765e+35
[START][2] energy = 2.43765e+35
[START][3] energy = 2.43765e+35
[START][4] energy = 2.43765e+35
[END][0] energy = 2.37801e+35
[END][1] energy = 2.42822e+35
[END][2] energy = 2.37801e+35
[END][3] energy = 2.42822e+35
[END][4] energy = 2.42822e+35
[START][0] energy = 2.43765e+35
[START][1] energy = 2.43765e+35
[START][2] energy = 2.43765e+35
[START][3] energy = 2.43765e+35
[START][4] energy = 2.43765e+35
[END][0] energy = 2.43765e+35
[END][1] energy = 2.43765e+35
[END][2] energy = 2.43765e+35
[END][3] energy = 2.43765e+35
[END][4] energy = 2.43765e+35
Timings:
seq = -1.55015e+09
task = -1.55015e+09
spec = 9.61824
spec-reject = 4.14046
spec-max-0 = 11.5672
spec-max-1 = 9.14472
spec-max-2 = 8.92472
spec-max-3 = 9.153
spec-max-4 = 9.79708
spec-max-5 = 10.0152
NumThreads = 25
NbLoops = 10
NbDomains = 5
NbParticlesPerDomain = 2000
BoxWidth = 1
displacement = 1e-05
Temperature = 0.5
Temperature = 3
Temperature = 5.5
Temperature = 8
Temperature = 10.5
[START][0] energy = 2.43765e+35
[START][1] energy = 2.43765e+35
[START][2] energy = 2.43765e+35
[START][3] energy = 2.43765e+35
[START][4] energy = 2.43765e+35
[END][0] energy = 2.37801e+35
[END][1] energy = 2.42822e+35
[END][2] energy = 2.37801e+35
[END][3] energy = 2.42822e+35
[END][4] energy = 2.42822e+35
[START][0] energy = 2.43765e+35
[START][1] energy = 2.43765e+35
[START][2] energy = 2.43765e+35
[START][3] energy = 2.43765e+35
[START][4] energy = 2.43765e+35
[END][0] energy = 2.37801e+35
[END][1] energy = 2.42822e+35
[END][2] energy = 2.37801e+35
[END][3] energy = 2.42822e+35
[END][4] energy = 2.42822e+35
[START][0] energy = 2.43765e+35
[START][1] energy = 2.43765e+35
[START][2] energy = 2.43765e+35
[START][3] energy = 2.43765e+35
[START][4] energy = 2.43765e+35
[END][0] energy = 2.37801e+35
[END][1] energy = 2.42822e+35
[END][2] energy = 2.37801e+35
[END][3] energy = 2.42822e+35
[END][4] energy = 2.42822e+35
[START][0] energy = 2.43765e+35
[START][1] energy = 2.43765e+35
[START][2] energy = 2.43765e+35
[START][3] energy = 2.43765e+35
[START][4] energy = 2.43765e+35
[END][0] energy = 2.37801e+35
[END][1] energy = 2.42822e+35
[END][2] energy = 2.37801e+35
[END][3] energy = 2.42822e+35
[END][4] energy = 2.42822e+35
[START][0] energy = 2.43765e+35
[START][1] energy = 2.43765e+35
[START][2] energy = 2.43765e+35
[START][3] energy = 2.43765e+35
[START][4] energy = 2.43765e+35
[END][0] energy = 2.37801e+35
[END][1] energy = 2.42822e+35
[END][2] energy = 2.37801e+35
[END][3] energy = 2.42822e+35
[END][4] energy = 2.42822e+35
[START][0] energy = 2.43765e+35
[START][1] energy = 2.43765e+35
[START][2] energy = 2.43765e+35
[START][3] energy = 2.43765e+35
[START][4] energy = 2.43765e+35
[END][0] energy = 2.37801e+35
[END][1] energy = 2.42822e+35
[END][2] energy = 2.37801e+35
[END][3] energy = 2.42822e+35
[END][4] energy = 2.42822e+35
[START][0] energy = 2.43765e+35
[START][1] energy = 2.43765e+35
[START][2] energy = 2.43765e+35
[START][3] energy = 2.43765e+35
[START][4] energy = 2.43765e+35
[END][0] energy = 2.37801e+35
[END][1] energy = 2.42822e+35
[END][2] energy = 2.37801e+35
[END][3] energy = 2.42822e+35
[END][4] energy = 2.42822e+35
[START][0] energy = 2.43765e+35
[START][1] energy = 2.43765e+35
[START][2] energy = 2.43765e+35
[START][3] energy = 2.43765e+35
[START][4] energy = 2.43765e+35
[END][0] energy = 2.43765e+35
[END][1] energy = 2.43765e+35
[END][2] energy = 2.43765e+35
[END][3] energy = 2.43765e+35
[END][4] energy = 2.43765e+35
Timings:
seq = -1.55015e+09
task = -1.55015e+09
spec = 9.80205
spec-reject = 3.7461
spec-max-0 = 11.5667
spec-max-1 = 9.14983
spec-max-2 = 8.92732
spec-max-3 = 9.60274
spec-max-4 = 9.79423
spec-max-5 = 9.80731
