# Supplementary material for: Increasing the degree of parallelism using speculative execution in task-based runtime systems
Source: PeerJ Comput Sci. 2019 Mar 18;5:e183. doi: 10.7717/peerj-cs.183 (PMC7924448; doi:10.7717/peerj-cs.183)
Supplement: Supplemental Information 2 — This file includes the output of the executions generated by the given script and which are shown in the publication. The script also contains functions to transform these files into tables to generate the figures. [file peerj-cs-05-183-s002.zip › Spetabaru-Output/mc1.output]

NumThreads = 5
NbLoops = 1
NbDomains = 5
NbParticlesPerDomain = 2000
BoxWidth = 1
Temperature = 1
displacement = 1e-05
[START] energy = 2.43765e+35
[End] energy = 2.36194e+35, Accepted moves = 40%
[START] energy = 2.43765e+35
[End] energy = 2.36194e+35
[START] energy = 2.43765e+35
[End] energy = 2.36194e+35
[START] energy = 2.43765e+35
[End] energy = 2.36194e+35
[START] energy = 2.43765e+35
[End] energy = 2.36194e+35
[START] energy = 2.43765e+35
[End] energy = 2.36194e+35
[START] energy = 2.43765e+35
[End] energy = 2.36194e+35
[START] energy = 2.43765e+35
[End] energy = 2.36194e+35
[START] energy = 2.43765e+35
[End] energy = 2.36194e+35
[START] energy = 2.43765e+35
Timings:
seq = 1.64404
task = 1.64614
spec = 1.42768
spec-reject = 0.769922
spec-max-0 = 1.64868
spec-max-1 = 1.42788
spec-max-2 = 1.20844
spec-max-3 = 1.42761
spec-max-4 = 1.42766
spec-max-5 = 1.427
NumThreads = 5
NbLoops = 1
NbDomains = 5
NbParticlesPerDomain = 2000
BoxWidth = 1
Temperature = 1
displacement = 1e-05
[START] energy = 2.43765e+35
[End] energy = 2.36194e+35, Accepted moves = 40%
[START] energy = 2.43765e+35
[End] energy = 2.36194e+35
[START] energy = 2.43765e+35
[End] energy = 2.36194e+35
[START] energy = 2.43765e+35
[End] energy = 2.36194e+35
[START] energy = 2.43765e+35
[End] energy = 2.36194e+35
[START] energy = 2.43765e+35
[End] energy = 2.36194e+35
[START] energy = 2.43765e+35
[End] energy = 2.36194e+35
[START] energy = 2.43765e+35
[End] energy = 2.36194e+35
[START] energy = 2.43765e+35
[End] energy = 2.36194e+35
[START] energy = 2.43765e+35
Timings:
seq = 1.6442
task = 1.64657
spec = 1.42763
spec-reject = 0.770228
spec-max-0 = 1.64798
spec-max-1 = 1.42874
spec-max-2 = 1.20847
spec-max-3 = 1.42777
spec-max-4 = 1.42737
spec-max-5 = 1.42735
NumThreads = 5
NbLoops = 1
NbDomains = 5
NbParticlesPerDomain = 2000
BoxWidth = 1
Temperature = 1
displacement = 1e-05
[START] energy = 2.43765e+35
[End] energy = 2.36194e+35, Accepted moves = 40%
[START] energy = 2.43765e+35
[End] energy = 2.36194e+35
[START] energy = 2.43765e+35
[End] energy = 2.36194e+35
[START] energy = 2.43765e+35
[End] energy = 2.36194e+35
[START] energy = 2.43765e+35
[End] energy = 2.36194e+35
[START] energy = 2.43765e+35
[End] energy = 2.36194e+35
[START] energy = 2.43765e+35
[End] energy = 2.36194e+35
[START] energy = 2.43765e+35
[End] energy = 2.36194e+35
[START] energy = 2.43765e+35
[End] energy = 2.36194e+35
[START] energy = 2.43765e+35
Timings:
seq = 1.64406
task = 1.64624
spec = 1.42787
spec-reject = 0.770116
spec-max-0 = 1.64797
spec-max-1 = 1.42794
spec-max-2 = 1.20828
spec-max-3 = 1.42741
spec-max-4 = 1.42798
spec-max-5 = 1.42732
NumThreads = 5
NbLoops = 1
NbDomains = 5
NbParticlesPerDomain = 2000
BoxWidth = 1
Temperature = 1
displacement = 1e-05
[START] energy = 2.43765e+35
[End] energy = 2.36194e+35, Accepted moves = 40%
[START] energy = 2.43765e+35
[End] energy = 2.36194e+35
[START] energy = 2.43765e+35
[End] energy = 2.36194e+35
[START] energy = 2.43765e+35
[End] energy = 2.36194e+35
[START] energy = 2.43765e+35
[End] energy = 2.36194e+35
[START] energy = 2.43765e+35
[End] energy = 2.36194e+35
[START] energy = 2.43765e+35
[End] energy = 2.36194e+35
[START] energy = 2.43765e+35
[End] energy = 2.36194e+35
[START] energy = 2.43765e+35
[End] energy = 2.36194e+35
[START] energy = 2.43765e+35
Timings:
seq = 1.64409
task = 1.65279
spec = 1.42741
spec-reject = 0.769888
spec-max-0 = 1.6484
spec-max-1 = 1.4276
spec-max-2 = 1.20835
spec-max-3 = 1.42741
spec-max-4 = 1.42749
spec-max-5 = 1.42753
NumThreads = 5
NbLoops = 1
NbDomains = 5
NbParticlesPerDomain = 2000
BoxWidth = 1
Temperature = 1
displacement = 1e-05
[START] energy = 2.43765e+35
[End] energy = 2.36194e+35, Accepted moves = 40%
[START] energy = 2.43765e+35
[End] energy = 2.36194e+35
[START] energy = 2.43765e+35
[End] energy = 2.36194e+35
[START] energy = 2.43765e+35
[End] energy = 2.36194e+35
[START] energy = 2.43765e+35
[End] energy = 2.36194e+35
[START] energy = 2.43765e+35
[End] energy = 2.36194e+35
[START] energy = 2.43765e+35
[End] energy = 2.36194e+35
[START] energy = 2.43765e+35
[End] energy = 2.36194e+35
[START] energy = 2.43765e+35
[End] energy = 2.36194e+35
[START] energy = 2.43765e+35
Timings:
seq = 1.64393
task = 1.64588
spec = 1.42757
spec-reject = 0.769793
spec-max-0 = 1.6481
spec-max-1 = 1.42775
spec-max-2 = 1.20857
spec-max-3 = 1.42794
spec-max-4 = 1.42756
spec-max-5 = 1.42709
