# Supplementary material for: Increasing the degree of parallelism using speculative execution in task-based runtime systems
Source: PeerJ Comput Sci. 2019 Mar 18;5:e183. doi: 10.7717/peerj-cs.183 (PMC7924448; doi:10.7717/peerj-cs.183)
Supplement: Supplemental Information 2 — This file includes the output of the executions generated by the given script and which are shown in the publication. The script also contains functions to transform these files into tables to generate the figures. [file peerj-cs-05-183-s002.zip › Spetabaru-Output/mc5.output]

NumThreads = 5
NbLoops = 5
NbDomains = 5
NbParticlesPerDomain = 2000
BoxWidth = 1
Temperature = 1
displacement = 1e-05
[START] energy = 2.43765e+35
[End] energy = 2.48123e+35, Accepted moves = 36%
[START] energy = 2.43765e+35
[End] energy = 2.48123e+35
[START] energy = 2.43765e+35
[End] energy = 2.48123e+35
[START] energy = 2.43765e+35
[End] energy = 2.48123e+35
[START] energy = 2.43765e+35
[End] energy = 2.48123e+35
[START] energy = 2.43765e+35
[End] energy = 2.48123e+35
[START] energy = 2.43765e+35
[End] energy = 2.48123e+35
[START] energy = 2.43765e+35
[End] energy = 2.48123e+35
[START] energy = 2.43765e+35
[End] energy = 2.48123e+35
[START] energy = 2.43765e+35
Timings:
seq = 6.02772
task = 6.03458
spec = 4.28663
spec-reject = 1.65643
spec-max-0 = 6.04859
spec-max-1 = 4.29617
spec-max-2 = 3.84984
spec-max-3 = 3.63876
spec-max-4 = 4.28691
spec-max-5 = 4.28579
NumThreads = 5
NbLoops = 5
NbDomains = 5
NbParticlesPerDomain = 2000
BoxWidth = 1
Temperature = 1
displacement = 1e-05
[START] energy = 2.43765e+35
[End] energy = 2.48123e+35, Accepted moves = 36%
[START] energy = 2.43765e+35
[End] energy = 2.48123e+35
[START] energy = 2.43765e+35
[End] energy = 2.48123e+35
[START] energy = 2.43765e+35
[End] energy = 2.48123e+35
[START] energy = 2.43765e+35
[End] energy = 2.48123e+35
[START] energy = 2.43765e+35
[End] energy = 2.48123e+35
[START] energy = 2.43765e+35
[End] energy = 2.48123e+35
[START] energy = 2.43765e+35
[End] energy = 2.48123e+35
[START] energy = 2.43765e+35
[End] energy = 2.48123e+35
[START] energy = 2.43765e+35
Timings:
seq = 6.02793
task = 6.03479
spec = 4.28645
spec-reject = 1.6563
spec-max-0 = 6.0461
spec-max-1 = 4.29008
spec-max-2 = 3.84986
spec-max-3 = 3.63054
spec-max-4 = 4.28652
spec-max-5 = 4.28621
NumThreads = 5
NbLoops = 5
NbDomains = 5
NbParticlesPerDomain = 2000
BoxWidth = 1
Temperature = 1
displacement = 1e-05
[START] energy = 2.43765e+35
[End] energy = 2.48123e+35, Accepted moves = 36%
[START] energy = 2.43765e+35
[End] energy = 2.48123e+35
[START] energy = 2.43765e+35
[End] energy = 2.48123e+35
[START] energy = 2.43765e+35
[End] energy = 2.48123e+35
[START] energy = 2.43765e+35
[End] energy = 2.48123e+35
[START] energy = 2.43765e+35
[End] energy = 2.48123e+35
[START] energy = 2.43765e+35
[End] energy = 2.48123e+35
[START] energy = 2.43765e+35
[End] energy = 2.48123e+35
[START] energy = 2.43765e+35
[End] energy = 2.48123e+35
[START] energy = 2.43765e+35
Timings:
seq = 6.02788
task = 6.03508
spec = 4.28703
spec-reject = 1.65589
spec-max-0 = 6.04613
spec-max-1 = 4.2892
spec-max-2 = 3.8499
spec-max-3 = 3.62956
spec-max-4 = 4.28576
spec-max-5 = 4.28651
NumThreads = 5
NbLoops = 5
NbDomains = 5
NbParticlesPerDomain = 2000
BoxWidth = 1
Temperature = 1
displacement = 1e-05
[START] energy = 2.43765e+35
[End] energy = 2.48123e+35, Accepted moves = 36%
[START] energy = 2.43765e+35
[End] energy = 2.48123e+35
[START] energy = 2.43765e+35
[End] energy = 2.48123e+35
[START] energy = 2.43765e+35
[End] energy = 2.48123e+35
[START] energy = 2.43765e+35
[End] energy = 2.48123e+35
[START] energy = 2.43765e+35
[End] energy = 2.48123e+35
[START] energy = 2.43765e+35
[End] energy = 2.48123e+35
[START] energy = 2.43765e+35
[End] energy = 2.48123e+35
[START] energy = 2.43765e+35
[End] energy = 2.48123e+35
[START] energy = 2.43765e+35
Timings:
seq = 6.04469
task = 6.03461
spec = 4.28692
spec-reject = 1.65635
spec-max-0 = 6.04635
spec-max-1 = 4.30053
spec-max-2 = 3.85036
spec-max-3 = 3.6301
spec-max-4 = 4.28655
spec-max-5 = 4.28763
NumThreads = 5
NbLoops = 5
NbDomains = 5
NbParticlesPerDomain = 2000
BoxWidth = 1
Temperature = 1
displacement = 1e-05
[START] energy = 2.43765e+35
[End] energy = 2.48123e+35, Accepted moves = 36%
[START] energy = 2.43765e+35
[End] energy = 2.48123e+35
[START] energy = 2.43765e+35
[End] energy = 2.48123e+35
[START] energy = 2.43765e+35
[End] energy = 2.48123e+35
[START] energy = 2.43765e+35
[End] energy = 2.48123e+35
[START] energy = 2.43765e+35
[End] energy = 2.48123e+35
[START] energy = 2.43765e+35
[End] energy = 2.48123e+35
[START] energy = 2.43765e+35
[End] energy = 2.48123e+35
[START] energy = 2.43765e+35
[End] energy = 2.48123e+35
[START] energy = 2.43765e+35
Timings:
seq = 6.039
task = 6.03495
spec = 4.28929
spec-reject = 1.65571
spec-max-0 = 6.04725
spec-max-1 = 4.29055
spec-max-2 = 3.85027
spec-max-3 = 3.62936
spec-max-4 = 4.28692
spec-max-5 = 4.28661
