# Supplementary material for: Increasing the degree of parallelism using speculative execution in task-based runtime systems
Source: PeerJ Comput Sci. 2019 Mar 18;5:e183. doi: 10.7717/peerj-cs.183 (PMC7924448; doi:10.7717/peerj-cs.183)
Supplement: Supplemental Information 2 — This file includes the output of the executions generated by the given script and which are shown in the publication. The script also contains functions to transform these files into tables to generate the figures. [file peerj-cs-05-183-s002.zip › Spetabaru-Output/remc5-15.output]

NumThreads = 15
NbLoops = 5
NbDomains = 5
NbParticlesPerDomain = 2000
BoxWidth = 1
displacement = 1e-05
Temperature = 0.5
Temperature = 3
Temperature = 5.5
Temperature = 8
Temperature = 10.5
[START][0] energy = 2.43765e+35
[START][1] energy = 2.43765e+35
[START][2] energy = 2.43765e+35
[START][3] energy = 2.43765e+35
[START][4] energy = 2.43765e+35
[END][0] energy = 2.48123e+35
[END][1] energy = 2.48123e+35
[END][2] energy = 2.48123e+35
[END][3] energy = 2.48123e+35
[END][4] energy = 2.48123e+35
[START][0] energy = 2.43765e+35
[START][1] energy = 2.43765e+35
[START][2] energy = 2.43765e+35
[START][3] energy = 2.43765e+35
[START][4] energy = 2.43765e+35
[END][0] energy = 2.48123e+35
[END][1] energy = 2.48123e+35
[END][2] energy = 2.48123e+35
[END][3] energy = 2.48123e+35
[END][4] energy = 2.48123e+35
[START][0] energy = 2.43765e+35
[START][1] energy = 2.43765e+35
[START][2] energy = 2.43765e+35
[START][3] energy = 2.43765e+35
[START][4] energy = 2.43765e+35
[END][0] energy = 2.48123e+35
[END][1] energy = 2.48123e+35
[END][2] energy = 2.48123e+35
[END][3] energy = 2.48123e+35
[END][4] energy = 2.48123e+35
[START][1] energy = 2.43765e+35
[START][0] energy = 2.43765e+35
[START][2] energy = 2.43765e+35
[START][3] energy = 2.43765e+35
[START][4] energy = 2.43765e+35
[END][0] energy = 2.48123e+35
[END][1] energy = 2.48123e+35
[END][2] energy = 2.48123e+35
[END][3] energy = 2.48123e+35
[END][4] energy = 2.48123e+35
[START][0] energy = 2.43765e+35
[START][1] energy = 2.43765e+35
[START][2] energy = 2.43765e+35
[START][3] energy = 2.43765e+35
[START][4] energy = 2.43765e+35
[END][0] energy = 2.48123e+35
[END][1] energy = 2.48123e+35
[END][2] energy = 2.48123e+35
[END][3] energy = 2.48123e+35
[END][4] energy = 2.48123e+35
[START][0] energy = 2.43765e+35
[START][1] energy = 2.43765e+35
[START][2] energy = 2.43765e+35
[START][3] energy = 2.43765e+35
[START][4] energy = 2.43765e+35
[END][0] energy = 2.48123e+35
[END][1] energy = 2.48123e+35
[END][2] energy = 2.48123e+35
[END][3] energy = 2.48123e+35
[END][4] energy = 2.48123e+35
[START][0] energy = 2.43765e+35
[START][1] energy = 2.43765e+35
[START][2] energy = 2.43765e+35
[START][3] energy = 2.43765e+35
[START][4] energy = 2.43765e+35
[END][0] energy = 2.48123e+35
[END][1] energy = 2.48123e+35
[END][2] energy = 2.48123e+35
[END][3] energy = 2.48123e+35
[END][4] energy = 2.48123e+35
[START][0] energy = 2.43765e+35
[START][1] energy = 2.43765e+35
[START][2] energy = 2.43765e+35
[START][3] energy = 2.43765e+35
[START][4] energy = 2.43765e+35
[END][0] energy = 2.43765e+35
[END][1] energy = 2.43765e+35
[END][2] energy = 2.43765e+35
[END][3] energy = 2.43765e+35
[END][4] energy = 2.43765e+35
Timings:
seq = -1.55014e+09
task = -1.55014e+09
spec = 4.73993
spec-reject = 2.56277
spec-max-0 = 6.05799
spec-max-1 = 4.30456
spec-max-2 = 4.07468
spec-max-3 = 4.08043
spec-max-4 = 4.74083
spec-max-5 = 4.73778
NumThreads = 15
NbLoops = 5
NbDomains = 5
NbParticlesPerDomain = 2000
BoxWidth = 1
displacement = 1e-05
Temperature = 0.5
Temperature = 3
Temperature = 5.5
Temperature = 8
Temperature = 10.5
[START][0] energy = 2.43765e+35
[START][1] energy = 2.43765e+35
[START][2] energy = 2.43765e+35
[START][3] energy = 2.43765e+35
[START][4] energy = 2.43765e+35
[END][0] energy = 2.48123e+35
[END][1] energy = 2.48123e+35
[END][2] energy = 2.48123e+35
[END][3] energy = 2.48123e+35
[END][4] energy = 2.48123e+35
[START][0] energy = 2.43765e+35
[START][1] energy = 2.43765e+35
[START][2] energy = 2.43765e+35
[START][3] energy = 2.43765e+35
[START][4] energy = 2.43765e+35
[END][0] energy = 2.48123e+35
[END][1] energy = 2.48123e+35
[END][2] energy = 2.48123e+35
[END][3] energy = 2.48123e+35
[END][4] energy = 2.48123e+35
[START][0] energy = 2.43765e+35
[START][1] energy = 2.43765e+35
[START][2] energy = 2.43765e+35
[START][3] energy = 2.43765e+35
[START][4] energy = 2.43765e+35
[END][0] energy = 2.48123e+35
[END][1] energy = 2.48123e+35
[END][2] energy = 2.48123e+35
[END][3] energy = 2.48123e+35
[END][4] energy = 2.48123e+35
[START][0] energy = 2.43765e+35
[START][1] energy = 2.43765e+35
[START][2] energy = 2.43765e+35
[START][3] energy = 2.43765e+35
[START][4] energy = 2.43765e+35
[END][0] energy = 2.48123e+35
[END][1] energy = 2.48123e+35
[END][2] energy = 2.48123e+35
[END][3] energy = 2.48123e+35
[END][4] energy = 2.48123e+35
[START][0] energy = 2.43765e+35
[START][1] energy = 2.43765e+35
[START][2] energy = 2.43765e+35
[START][3] energy = 2.43765e+35
[START][4] energy = 2.43765e+35
[END][0] energy = 2.48123e+35
[END][1] energy = 2.48123e+35
[END][2] energy = 2.48123e+35
[END][3] energy = 2.48123e+35
[END][4] energy = 2.48123e+35
[START][0] energy = 2.43765e+35
[START][1] energy = 2.43765e+35
[START][2] energy = 2.43765e+35
[START][3] energy = 2.43765e+35
[START][4] energy = 2.43765e+35
[END][0] energy = 2.48123e+35
[END][1] energy = 2.48123e+35
[END][2] energy = 2.48123e+35
[END][3] energy = 2.48123e+35
[END][4] energy = 2.48123e+35
[START][0] energy = 2.43765e+35
[START][1] energy = 2.43765e+35
[START][2] energy = 2.43765e+35
[START][3] energy = 2.43765e+35
[START][4] energy = 2.43765e+35
[END][0] energy = 2.48123e+35
[END][1] energy = 2.48123e+35
[END][2] energy = 2.48123e+35
[END][3] energy = 2.48123e+35
[END][4] energy = 2.48123e+35
[START][0] energy = 2.43765e+35
[START][1] energy = 2.43765e+35
[START][2] energy = 2.43765e+35
[START][3] energy = 2.43765e+35
[START][4] energy = 2.43765e+35
[END][0] energy = 2.43765e+35
[END][1] energy = 2.43765e+35
[END][2] energy = 2.43765e+35
[END][3] energy = 2.43765e+35
[END][4] energy = 2.43765e+35
Timings:
seq = -1.55014e+09
task = -1.55014e+09
spec = 4.74019
spec-reject = 2.56323
spec-max-0 = 6.05723
spec-max-1 = 4.30637
spec-max-2 = 3.86944
spec-max-3 = 4.07478
spec-max-4 = 4.73894
spec-max-5 = 4.73374
NumThreads = 15
NbLoops = 5
NbDomains = 5
NbParticlesPerDomain = 2000
BoxWidth = 1
displacement = 1e-05
Temperature = 0.5
Temperature = 3
Temperature = 5.5
Temperature = 8
Temperature = 10.5
[START][1] energy = 2.43765e+35
[START][2] energy = 2.43765e+35
[START][3] energy = 2.43765e+35
[START][4] energy = 2.43765e+35
[START][0] energy = 2.43765e+35
[END][0] energy = 2.48123e+35
[END][1] energy = 2.48123e+35
[END][2] energy = 2.48123e+35
[END][3] energy = 2.48123e+35
[END][4] energy = 2.48123e+35
[START][0] energy = 2.43765e+35
[START][1] energy = 2.43765e+35
[START][2] energy = 2.43765e+35
[START][3] energy = 2.43765e+35
[START][4] energy = 2.43765e+35
[END][0] energy = 2.48123e+35
[END][1] energy = 2.48123e+35
[END][2] energy = 2.48123e+35
[END][3] energy = 2.48123e+35
[END][4] energy = 2.48123e+35
[START][0] energy = 2.43765e+35
[START][1] energy = 2.43765e+35
[START][2] energy = 2.43765e+35
[START][3] energy = 2.43765e+35
[START][4] energy = 2.43765e+35
[END][0] energy = 2.48123e+35
[END][1] energy = 2.48123e+35
[END][2] energy = 2.48123e+35
[END][3] energy = 2.48123e+35
[END][4] energy = 2.48123e+35
[START][0] energy = 2.43765e+35
[START][1] energy = 2.43765e+35
[START][2] energy = 2.43765e+35
[START][3] energy = 2.43765e+35
[START][4] energy = 2.43765e+35
[END][0] energy = 2.48123e+35
[END][1] energy = 2.48123e+35
[END][2] energy = 2.48123e+35
[END][3] energy = 2.48123e+35
[END][4] energy = 2.48123e+35
[START][0] energy = 2.43765e+35
[START][1] energy = 2.43765e+35
[START][2] energy = 2.43765e+35
[START][3] energy = 2.43765e+35
[START][4] energy = 2.43765e+35
[END][0] energy = 2.48123e+35
[END][1] energy = 2.48123e+35
[END][2] energy = 2.48123e+35
[END][3] energy = 2.48123e+35
[END][4] energy = 2.48123e+35
[START][0] energy = 2.43765e+35
[START][1] energy = 2.43765e+35
[START][2] energy = 2.43765e+35
[START][3] energy = 2.43765e+35
[START][4] energy = 2.43765e+35
[END][0] energy = 2.48123e+35
[END][1] energy = 2.48123e+35
[END][2] energy = 2.48123e+35
[END][3] energy = 2.48123e+35
[END][4] energy = 2.48123e+35
[START][0] energy = 2.43765e+35
[START][1] energy = 2.43765e+35
[START][2] energy = 2.43765e+35
[START][3] energy = 2.43765e+35
[START][4] energy = 2.43765e+35
[END][0] energy = 2.48123e+35
[END][1] energy = 2.48123e+35
[END][2] energy = 2.48123e+35
[END][3] energy = 2.48123e+35
[END][4] energy = 2.48123e+35
[START][0] energy = 2.43765e+35
[START][1] energy = 2.43765e+35
[START][2] energy = 2.43765e+35
[START][3] energy = 2.43765e+35
[START][4] energy = 2.43765e+35
[END][0] energy = 2.43765e+35
[END][1] energy = 2.43765e+35
[END][2] energy = 2.43765e+35
[END][3] energy = 2.43765e+35
[END][4] energy = 2.43765e+35
Timings:
seq = -1.55014e+09
task = -1.55014e+09
spec = 4.74173
spec-reject = 2.56258
spec-max-0 = 6.05952
spec-max-1 = 4.30229
spec-max-2 = 4.07868
spec-max-3 = 4.07629
spec-max-4 = 4.7448
spec-max-5 = 4.7344
NumThreads = 15
NbLoops = 5
NbDomains = 5
NbParticlesPerDomain = 2000
BoxWidth = 1
displacement = 1e-05
Temperature = 0.5
Temperature = 3
Temperature = 5.5
Temperature = 8
Temperature = 10.5
[START][0] energy = 2.43765e+35
[START][1] energy = 2.43765e+35
[START][2] energy = 2.43765e+35
[START][3] energy = 2.43765e+35
[START][4] energy = 2.43765e+35
[END][0] energy = 2.48123e+35
[END][1] energy = 2.48123e+35
[END][2] energy = 2.48123e+35
[END][3] energy = 2.48123e+35
[END][4] energy = 2.48123e+35
[START][0] energy = 2.43765e+35
[START][1] energy = 2.43765e+35
[START][2] energy = 2.43765e+35
[START][3] energy = 2.43765e+35
[START][4] energy = 2.43765e+35
[END][0] energy = 2.48123e+35
[END][1] energy = 2.48123e+35
[END][2] energy = 2.48123e+35
[END][3] energy = 2.48123e+35
[END][4] energy = 2.48123e+35
[START][0] energy = 2.43765e+35
[START][1] energy = 2.43765e+35
[START][2] energy = 2.43765e+35
[START][3] energy = 2.43765e+35
[START][4] energy = 2.43765e+35
[END][0] energy = 2.48123e+35
[END][1] energy = 2.48123e+35
[END][2] energy = 2.48123e+35
[END][3] energy = 2.48123e+35
[END][4] energy = 2.48123e+35
[START][0] energy = 2.43765e+35
[START][1] energy = 2.43765e+35
[START][2] energy = 2.43765e+35
[START][3] energy = 2.43765e+35
[START][4] energy = 2.43765e+35
[END][0] energy = 2.48123e+35
[END][1] energy = 2.48123e+35
[END][2] energy = 2.48123e+35
[END][3] energy = 2.48123e+35
[END][4] energy = 2.48123e+35
[START][0] energy = 2.43765e+35
[START][1] energy = 2.43765e+35
[START][2] energy = 2.43765e+35
[START][3] energy = 2.43765e+35
[START][4] energy = 2.43765e+35
[END][0] energy = 2.48123e+35
[END][1] energy = 2.48123e+35
[END][2] energy = 2.48123e+35
[END][3] energy = 2.48123e+35
[END][4] energy = 2.48123e+35
[START][0] energy = 2.43765e+35
[START][1] energy = 2.43765e+35
[START][2] energy = 2.43765e+35
[START][3] energy = 2.43765e+35
[START][4] energy = 2.43765e+35
[END][0] energy = 2.48123e+35
[END][1] energy = 2.48123e+35
[END][2] energy = 2.48123e+35
[END][3] energy = 2.48123e+35
[END][4] energy = 2.48123e+35
[START][0] energy = 2.43765e+35
[START][1] energy = 2.43765e+35
[START][2] energy = 2.43765e+35
[START][3] energy = 2.43765e+35
[START][4] energy = 2.43765e+35
[END][0] energy = 2.48123e+35
[END][1] energy = 2.48123e+35
[END][2] energy = 2.48123e+35
[END][3] energy = 2.48123e+35
[END][4] energy = 2.48123e+35
[START][0] energy = 2.43765e+35
[START][1] energy = 2.43765e+35
[START][2] energy = 2.43765e+35
[START][3] energy = 2.43765e+35
[START][4] energy = 2.43765e+35
[END][0] energy = 2.43765e+35
[END][1] energy = 2.43765e+35
[END][2] energy = 2.43765e+35
[END][3] energy = 2.43765e+35
[END][4] energy = 2.43765e+35
Timings:
seq = -1.55014e+09
task = -1.55014e+09
spec = 4.74613
spec-reject = 2.55987
spec-max-0 = 6.05722
spec-max-1 = 4.29987
spec-max-2 = 3.86995
spec-max-3 = 4.07777
spec-max-4 = 4.74277
spec-max-5 = 4.73299
NumThreads = 15
NbLoops = 5
NbDomains = 5
NbParticlesPerDomain = 2000
BoxWidth = 1
displacement = 1e-05
Temperature = 0.5
Temperature = 3
Temperature = 5.5
Temperature = 8
Temperature = 10.5
[START][0] energy = 2.43765e+35
[START][1] energy = 2.43765e+35
[START][2] energy = 2.43765e+35
[START][3] energy = 2.43765e+35
[START][4] energy = 2.43765e+35
[END][0] energy = 2.48123e+35
[END][1] energy = 2.48123e+35
[END][2] energy = 2.48123e+35
[END][3] energy = 2.48123e+35
[END][4] energy = 2.48123e+35
[START][0] energy = 2.43765e+35
[START][1] energy = 2.43765e+35
[START][3] energy = 2.43765e+35
[START][4] energy = 2.43765e+35
[START][2] energy = 2.43765e+35
[END][0] energy = 2.48123e+35
[END][1] energy = 2.48123e+35
[END][2] energy = 2.48123e+35
[END][3] energy = 2.48123e+35
[END][4] energy = 2.48123e+35
[START][0] energy = 2.43765e+35
[START][1] energy = 2.43765e+35
[START][2] energy = 2.43765e+35
[START][3] energy = 2.43765e+35
[START][4] energy = 2.43765e+35
[END][0] energy = 2.48123e+35
[END][1] energy = 2.48123e+35
[END][2] energy = 2.48123e+35
[END][3] energy = 2.48123e+35
[END][4] energy = 2.48123e+35
[START][0] energy = 2.43765e+35
[START][1] energy = 2.43765e+35
[START][2] energy = 2.43765e+35
[START][3] energy = 2.43765e+35
[START][4] energy = 2.43765e+35
[END][0] energy = 2.48123e+35
[END][1] energy = 2.48123e+35
[END][2] energy = 2.48123e+35
[END][3] energy = 2.48123e+35
[END][4] energy = 2.48123e+35
[START][0] energy = 2.43765e+35
[START][1] energy = 2.43765e+35
[START][2] energy = 2.43765e+35
[START][3] energy = 2.43765e+35
[START][4] energy = 2.43765e+35
[END][0] energy = 2.48123e+35
[END][1] energy = 2.48123e+35
[END][2] energy = 2.48123e+35
[END][3] energy = 2.48123e+35
[END][4] energy = 2.48123e+35
[START][0] energy = 2.43765e+35
[START][1] energy = 2.43765e+35
[START][2] energy = 2.43765e+35
[START][3] energy = 2.43765e+35
[START][4] energy = 2.43765e+35
[END][0] energy = 2.48123e+35
[END][1] energy = 2.48123e+35
[END][2] energy = 2.48123e+35
[END][3] energy = 2.48123e+35
[END][4] energy = 2.48123e+35
[START][0] energy = 2.43765e+35
[START][1] energy = 2.43765e+35
[START][2] energy = 2.43765e+35
[START][3] energy = 2.43765e+35
[START][4] energy = 2.43765e+35
[END][0] energy = 2.48123e+35
[END][1] energy = 2.48123e+35
[END][2] energy = 2.48123e+35
[END][3] energy = 2.48123e+35
[END][4] energy = 2.48123e+35
[START][0] energy = 2.43765e+35
[START][1] energy = 2.43765e+35
[START][2] energy = 2.43765e+35
[START][3] energy = 2.43765e+35
[START][4] energy = 2.43765e+35
[END][0] energy = 2.43765e+35
[END][1] energy = 2.43765e+35
[END][2] energy = 2.43765e+35
[END][3] energy = 2.43765e+35
[END][4] energy = 2.43765e+35
Timings:
seq = -1.55014e+09
task = -1.55014e+09
spec = 4.74331
spec-reject = 2.56154
spec-max-0 = 6.06002
spec-max-1 = 4.30165
spec-max-2 = 4.07603
spec-max-3 = 4.07374
spec-max-4 = 4.736
spec-max-5 = 4.73496
