# Supplementary material for: Increasing the degree of parallelism using speculative execution in task-based runtime systems
Source: PeerJ Comput Sci. 2019 Mar 18;5:e183. doi: 10.7717/peerj-cs.183 (PMC7924448; doi:10.7717/peerj-cs.183)
Supplement: Supplemental Information 2 — This file includes the output of the executions generated by the given script and which are shown in the publication. The script also contains functions to transform these files into tables to generate the figures. [file peerj-cs-05-183-s002.zip › Spetabaru-Output/remc50-5.output]

NumThreads = 5
NbLoops = 50
NbDomains = 5
NbParticlesPerDomain = 2000
BoxWidth = 1
displacement = 1e-05
Temperature = 0.5
Temperature = 3
Temperature = 5.5
Temperature = 8
Temperature = 10.5
[START][0] energy = 2.43765e+35
[START][1] energy = 2.43765e+35
[START][2] energy = 2.43765e+35
[START][3] energy = 2.43765e+35
[START][4] energy = 2.43765e+35
[END][0] energy = 2.49636e+35
[END][1] energy = 2.32372e+35
[END][2] energy = 2.49636e+35
[END][3] energy = 2.32372e+35
[END][4] energy = 2.32372e+35
[START][0] energy = 2.43765e+35
[START][1] energy = 2.43765e+35
[START][2] energy = 2.43765e+35
[START][3] energy = 2.43765e+35
[START][4] energy = 2.43765e+35
[END][0] energy = 2.49636e+35
[END][1] energy = 2.32372e+35
[END][2] energy = 2.49636e+35
[END][3] energy = 2.32372e+35
[END][4] energy = 2.32372e+35
[START][0] energy = 2.43765e+35
[START][1] energy = 2.43765e+35
[START][2] energy = 2.43765e+35
[START][3] energy = 2.43765e+35
[START][4] energy = 2.43765e+35
[END][0] energy = 2.49636e+35
[END][1] energy = 2.32372e+35
[END][2] energy = 2.49636e+35
[END][3] energy = 2.32372e+35
[END][4] energy = 2.32372e+35
[START][0] energy = 2.43765e+35
[START][1] energy = 2.43765e+35
[START][2] energy = 2.43765e+35
[START][3] energy = 2.43765e+35
[START][4] energy = 2.43765e+35
[END][0] energy = 2.49636e+35
[END][1] energy = 2.32372e+35
[END][2] energy = 2.49636e+35
[END][3] energy = 2.32372e+35
[END][4] energy = 2.32372e+35
[START][0] energy = 2.43765e+35
[START][1] energy = 2.43765e+35
[START][2] energy = 2.43765e+35
[START][3] energy = 2.43765e+35
[START][4] energy = 2.43765e+35
[END][0] energy = 2.49636e+35
[END][1] energy = 2.32372e+35
[END][2] energy = 2.49636e+35
[END][3] energy = 2.32372e+35
[END][4] energy = 2.32372e+35
[START][0] energy = 2.43765e+35
[START][1] energy = 2.43765e+35
[START][2] energy = 2.43765e+35
[START][3] energy = 2.43765e+35
[START][4] energy = 2.43765e+35
[END][0] energy = 2.49636e+35
[END][1] energy = 2.32372e+35
[END][2] energy = 2.49636e+35
[END][3] energy = 2.32372e+35
[END][4] energy = 2.32372e+35
[START][0] energy = 2.43765e+35
[START][1] energy = 2.43765e+35
[START][2] energy = 2.43765e+35
[START][3] energy = 2.43765e+35
[START][4] energy = 2.43765e+35
[END][0] energy = 2.49636e+35
[END][1] energy = 2.32372e+35
[END][2] energy = 2.49636e+35
[END][3] energy = 2.32372e+35
[END][4] energy = 2.32372e+35
[START][0] energy = 2.43765e+35
[START][1] energy = 2.43765e+35
[START][2] energy = 2.43765e+35
[START][3] energy = 2.43765e+35
[START][4] energy = 2.43765e+35
[END][0] energy = 2.49636e+35
[END][1] energy = 2.32372e+35
[END][2] energy = 2.49636e+35
[END][3] energy = 2.32372e+35
[END][4] energy = 2.32372e+35
[START][0] energy = 2.43765e+35
[START][1] energy = 2.43765e+35
[START][2] energy = 2.43765e+35
[START][3] energy = 2.43765e+35
[START][4] energy = 2.43765e+35
[END][0] energy = 2.49636e+35
[END][1] energy = 2.32372e+35
[END][2] energy = 2.49636e+35
[END][3] energy = 2.32372e+35
[END][4] energy = 2.32372e+35
[START][0] energy = 2.43765e+35
[START][1] energy = 2.43765e+35
[START][2] energy = 2.43765e+35
[START][3] energy = 2.43765e+35
[START][4] energy = 2.43765e+35
[END][0] energy = 2.43765e+35
[END][1] energy = 2.43765e+35
[END][2] energy = 2.43765e+35
[END][3] energy = 2.43765e+35
[END][4] energy = 2.43765e+35
Timings:
seq = 276.023
task = 55.5084
spec = 80.4333
spec-reject = 56.3301
spec-max-0 = 55.8241
spec-max-1 = 68.9674
spec-max-2 = 79.0299
spec-max-3 = 80.7924
spec-max-4 = 81.5146
spec-max-5 = 79.2397
NumThreads = 5
NbLoops = 50
NbDomains = 5
NbParticlesPerDomain = 2000
BoxWidth = 1
displacement = 1e-05
Temperature = 0.5
Temperature = 3
Temperature = 5.5
Temperature = 8
Temperature = 10.5
[START][0] energy = 2.43765e+35
[START][1] energy = 2.43765e+35
[START][2] energy = 2.43765e+35
[START][3] energy = 2.43765e+35
[START][4] energy = 2.43765e+35
[END][0] energy = 2.49636e+35
[END][1] energy = 2.32372e+35
[END][2] energy = 2.49636e+35
[END][3] energy = 2.32372e+35
[END][4] energy = 2.32372e+35
[START][0] energy = 2.43765e+35
[START][1] energy = 2.43765e+35
[START][2] energy = 2.43765e+35
[START][3] energy = 2.43765e+35
[START][4] energy = 2.43765e+35
[END][0] energy = 2.49636e+35
[END][1] energy = 2.32372e+35
[END][2] energy = 2.49636e+35
[END][3] energy = 2.32372e+35
[END][4] energy = 2.32372e+35
[START][0] energy = 2.43765e+35
[START][1] energy = 2.43765e+35
[START][2] energy = 2.43765e+35
[START][3] energy = 2.43765e+35
[START][4] energy = 2.43765e+35
[END][0] energy = 2.49636e+35
[END][1] energy = 2.32372e+35
[END][2] energy = 2.49636e+35
[END][3] energy = 2.32372e+35
[END][4] energy = 2.32372e+35
[START][0] energy = 2.43765e+35
[START][1] energy = 2.43765e+35
[START][2] energy = 2.43765e+35
[START][3] energy = 2.43765e+35
[START][4] energy = 2.43765e+35
[END][0] energy = 2.49636e+35
[END][1] energy = 2.32372e+35
[END][2] energy = 2.49636e+35
[END][3] energy = 2.32372e+35
[END][4] energy = 2.32372e+35
[START][0] energy = 2.43765e+35
[START][1] energy = 2.43765e+35
[START][2] energy = 2.43765e+35
[START][3] energy = 2.43765e+35
[START][4] energy = 2.43765e+35
[END][0] energy = 2.49636e+35
[END][1] energy = 2.32372e+35
[END][2] energy = 2.49636e+35
[END][3] energy = 2.32372e+35
[END][4] energy = 2.32372e+35
[START][0] energy = 2.43765e+35
[START][1] energy = 2.43765e+35
[START][2] energy = 2.43765e+35
[START][3] energy = 2.43765e+35
[START][4] energy = 2.43765e+35
[END][0] energy = 2.49636e+35
[END][1] energy = 2.32372e+35
[END][2] energy = 2.49636e+35
[END][3] energy = 2.32372e+35
[END][4] energy = 2.32372e+35
[START][0] energy = 2.43765e+35
[START][1] energy = 2.43765e+35
[START][2] energy = 2.43765e+35
[START][3] energy = 2.43765e+35
[START][4] energy = 2.43765e+35
[END][0] energy = 2.49636e+35
[END][1] energy = 2.32372e+35
[END][2] energy = 2.49636e+35
[END][3] energy = 2.32372e+35
[END][4] energy = 2.32372e+35
[START][0] energy = 2.43765e+35
[START][1] energy = 2.43765e+35
[START][2] energy = 2.43765e+35
[START][3] energy = 2.43765e+35
[START][4] energy = 2.43765e+35
[END][0] energy = 2.49636e+35
[END][1] energy = 2.32372e+35
[END][2] energy = 2.49636e+35
[END][3] energy = 2.32372e+35
[END][4] energy = 2.32372e+35
[START][0] energy = 2.43765e+35
[START][1] energy = 2.43765e+35
[START][2] energy = 2.43765e+35
[START][3] energy = 2.43765e+35
[START][4] energy = 2.43765e+35
[END][0] energy = 2.49636e+35
[END][1] energy = 2.32372e+35
[END][2] energy = 2.49636e+35
[END][3] energy = 2.32372e+35
[END][4] energy = 2.32372e+35
[START][0] energy = 2.43765e+35
[START][1] energy = 2.43765e+35
[START][2] energy = 2.43765e+35
[START][3] energy = 2.43765e+35
[START][4] energy = 2.43765e+35
[END][0] energy = 2.43765e+35
[END][1] energy = 2.43765e+35
[END][2] energy = 2.43765e+35
[END][3] energy = 2.43765e+35
[END][4] energy = 2.43765e+35
Timings:
seq = 275.797
task = 55.486
spec = 79.2984
spec-reject = 56.2641
spec-max-0 = 56.0192
spec-max-1 = 69.1425
spec-max-2 = 76.4052
spec-max-3 = 80.8091
spec-max-4 = 79.5289
spec-max-5 = 80.5379
NumThreads = 5
NbLoops = 50
NbDomains = 5
NbParticlesPerDomain = 2000
BoxWidth = 1
displacement = 1e-05
Temperature = 0.5
Temperature = 3
Temperature = 5.5
Temperature = 8
Temperature = 10.5
[START][0] energy = 2.43765e+35
[START][1] energy = 2.43765e+35
[START][2] energy = 2.43765e+35
[START][3] energy = 2.43765e+35
[START][4] energy = 2.43765e+35
[END][0] energy = 2.49636e+35
[END][1] energy = 2.32372e+35
[END][2] energy = 2.49636e+35
[END][3] energy = 2.32372e+35
[END][4] energy = 2.32372e+35
[START][0] energy = 2.43765e+35
[START][1] energy = 2.43765e+35
[START][2] energy = 2.43765e+35
[START][3] energy = 2.43765e+35
[START][4] energy = 2.43765e+35
[END][0] energy = 2.49636e+35
[END][1] energy = 2.32372e+35
[END][2] energy = 2.49636e+35
[END][3] energy = 2.32372e+35
[END][4] energy = 2.32372e+35
[START][0] energy = 2.43765e+35
[START][1] energy = 2.43765e+35
[START][2] energy = 2.43765e+35
[START][3] energy = 2.43765e+35
[START][4] energy = 2.43765e+35
[END][0] energy = 2.49636e+35
[END][1] energy = 2.32372e+35
[END][2] energy = 2.49636e+35
[END][3] energy = 2.32372e+35
[END][4] energy = 2.32372e+35
[START][0] energy = 2.43765e+35
[START][1] energy = 2.43765e+35
[START][2] energy = 2.43765e+35
[START][3] energy = 2.43765e+35
[START][4] energy = 2.43765e+35
[END][0] energy = 2.49636e+35
[END][1] energy = 2.32372e+35
[END][2] energy = 2.49636e+35
[END][3] energy = 2.32372e+35
[END][4] energy = 2.32372e+35
[START][0] energy = 2.43765e+35
[START][1] energy = 2.43765e+35
[START][3] energy = 2.43765e+35
[START][2] energy = 2.43765e+35
[START][4] energy = 2.43765e+35
[END][0] energy = 2.49636e+35
[END][1] energy = 2.32372e+35
[END][2] energy = 2.49636e+35
[END][3] energy = 2.32372e+35
[END][4] energy = 2.32372e+35
[START][0] energy = 2.43765e+35
[START][1] energy = 2.43765e+35
[START][2] energy = 2.43765e+35
[START][3] energy = 2.43765e+35
[START][4] energy = 2.43765e+35
[END][0] energy = 2.49636e+35
[END][1] energy = 2.32372e+35
[END][2] energy = 2.49636e+35
[END][3] energy = 2.32372e+35
[END][4] energy = 2.32372e+35
[START][0] energy = 2.43765e+35
[START][1] energy = 2.43765e+35
[START][2] energy = 2.43765e+35
[START][3] energy = 2.43765e+35
[START][4] energy = 2.43765e+35
[END][0] energy = 2.49636e+35
[END][1] energy = 2.32372e+35
[END][2] energy = 2.49636e+35
[END][3] energy = 2.32372e+35
[END][4] energy = 2.32372e+35
[START][0] energy = 2.43765e+35
[START][1] energy = 2.43765e+35
[START][2] energy = 2.43765e+35
[START][3] energy = 2.43765e+35
[START][4] energy = 2.43765e+35
[END][0] energy = 2.49636e+35
[END][1] energy = 2.32372e+35
[END][2] energy = 2.49636e+35
[END][3] energy = 2.32372e+35
[END][4] energy = 2.32372e+35
[START][0] energy = 2.43765e+35
[START][1] energy = 2.43765e+35
[START][2] energy = 2.43765e+35
[START][3] energy = 2.43765e+35
[START][4] energy = 2.43765e+35
[END][0] energy = 2.49636e+35
[END][1] energy = 2.32372e+35
[END][2] energy = 2.49636e+35
[END][3] energy = 2.32372e+35
[END][4] energy = 2.32372e+35
[START][0] energy = 2.43765e+35
[START][1] energy = 2.43765e+35
[START][2] energy = 2.43765e+35
[START][3] energy = 2.43765e+35
[START][4] energy = 2.43765e+35
[END][0] energy = 2.43765e+35
[END][1] energy = 2.43765e+35
[END][2] energy = 2.43765e+35
[END][3] energy = 2.43765e+35
[END][4] energy = 2.43765e+35
Timings:
seq = 276.027
task = 55.5079
spec = 81.0265
spec-reject = 56.2518
spec-max-0 = 55.7932
spec-max-1 = 68.131
spec-max-2 = 78.3873
spec-max-3 = 82.5631
spec-max-4 = 79.9144
spec-max-5 = 79.2617
NumThreads = 5
NbLoops = 50
NbDomains = 5
NbParticlesPerDomain = 2000
BoxWidth = 1
displacement = 1e-05
Temperature = 0.5
Temperature = 3
Temperature = 5.5
Temperature = 8
Temperature = 10.5
[START][0] energy = 2.43765e+35
[START][1] energy = 2.43765e+35
[START][2] energy = 2.43765e+35
[START][3] energy = 2.43765e+35
[START][4] energy = 2.43765e+35
[END][0] energy = 2.49636e+35
[END][1] energy = 2.32372e+35
[END][2] energy = 2.49636e+35
[END][3] energy = 2.32372e+35
[END][4] energy = 2.32372e+35
[START][0] energy = 2.43765e+35
[START][1] energy = 2.43765e+35
[START][2] energy = 2.43765e+35
[START][3] energy = 2.43765e+35
[START][4] energy = 2.43765e+35
[END][0] energy = 2.49636e+35
[END][1] energy = 2.32372e+35
[END][2] energy = 2.49636e+35
[END][3] energy = 2.32372e+35
[END][4] energy = 2.32372e+35
[START][0] energy = 2.43765e+35
[START][1] energy = 2.43765e+35
[START][2] energy = 2.43765e+35
[START][3] energy = 2.43765e+35
[START][4] energy = 2.43765e+35
[END][0] energy = 2.49636e+35
[END][1] energy = 2.32372e+35
[END][2] energy = 2.49636e+35
[END][3] energy = 2.32372e+35
[END][4] energy = 2.32372e+35
[START][0] energy = 2.43765e+35
[START][1] energy = 2.43765e+35
[START][2] energy = 2.43765e+35
[START][3] energy = 2.43765e+35
[START][4] energy = 2.43765e+35
[END][0] energy = 2.49636e+35
[END][1] energy = 2.32372e+35
[END][2] energy = 2.49636e+35
[END][3] energy = 2.32372e+35
[END][4] energy = 2.32372e+35
[START][0] energy = 2.43765e+35
[START][1] energy = 2.43765e+35
[START][2] energy = 2.43765e+35
[START][4] energy = 2.43765e+35
[START][3] energy = 2.43765e+35
[END][0] energy = 2.49636e+35
[END][1] energy = 2.32372e+35
[END][2] energy = 2.49636e+35
[END][3] energy = 2.32372e+35
[END][4] energy = 2.32372e+35
[START][0] energy = 2.43765e+35
[START][1] energy = 2.43765e+35
[START][2] energy = 2.43765e+35
[START][3] energy = 2.43765e+35
[START][4] energy = 2.43765e+35
[END][0] energy = 2.49636e+35
[END][1] energy = 2.32372e+35
[END][2] energy = 2.49636e+35
[END][3] energy = 2.32372e+35
[END][4] energy = 2.32372e+35
[START][0] energy = 2.43765e+35
[START][1] energy = 2.43765e+35
[START][2] energy = 2.43765e+35
[START][3] energy = 2.43765e+35
[START][4] energy = 2.43765e+35
[END][0] energy = 2.49636e+35
[END][1] energy = 2.32372e+35
[END][2] energy = 2.49636e+35
[END][3] energy = 2.32372e+35
[END][4] energy = 2.32372e+35
[START][0] energy = 2.43765e+35
[START][1] energy = 2.43765e+35
[START][2] energy = 2.43765e+35
[START][3] energy = 2.43765e+35
[START][4] energy = 2.43765e+35
[END][0] energy = 2.49636e+35
[END][1] energy = 2.32372e+35
[END][2] energy = 2.49636e+35
[END][3] energy = 2.32372e+35
[END][4] energy = 2.32372e+35
[START][1] energy = 2.43765e+35
[START][2] energy = 2.43765e+35
[START][0] energy = 2.43765e+35
[START][3] energy = 2.43765e+35
[START][4] energy = 2.43765e+35
[END][0] energy = 2.49636e+35
[END][1] energy = 2.32372e+35
[END][2] energy = 2.49636e+35
[END][3] energy = 2.32372e+35
[END][4] energy = 2.32372e+35
[START][0] energy = 2.43765e+35
[START][1] energy = 2.43765e+35
[START][2] energy = 2.43765e+35
[START][3] energy = 2.43765e+35
[START][4] energy = 2.43765e+35
[END][0] energy = 2.43765e+35
[END][1] energy = 2.43765e+35
[END][2] energy = 2.43765e+35
[END][3] energy = 2.43765e+35
[END][4] energy = 2.43765e+35
Timings:
seq = 276.044
task = 55.5019
spec = 79.7431
spec-reject = 56.3108
spec-max-0 = 55.8218
spec-max-1 = 68.1141
spec-max-2 = 77.3035
spec-max-3 = 78.385
spec-max-4 = 82.2991
spec-max-5 = 77.2704
NumThreads = 5
NbLoops = 50
NbDomains = 5
NbParticlesPerDomain = 2000
BoxWidth = 1
displacement = 1e-05
Temperature = 0.5
Temperature = 3
Temperature = 5.5
Temperature = 8
Temperature = 10.5
[START][0] energy = 2.43765e+35
[START][1] energy = 2.43765e+35
[START][2] energy = 2.43765e+35
[START][3] energy = 2.43765e+35
[START][4] energy = 2.43765e+35
[END][0] energy = 2.49636e+35
[END][1] energy = 2.32372e+35
[END][2] energy = 2.49636e+35
[END][3] energy = 2.32372e+35
[END][4] energy = 2.32372e+35
[START][0] energy = 2.43765e+35
[START][1] energy = 2.43765e+35
[START][2] energy = 2.43765e+35
[START][3] energy = 2.43765e+35
[START][4] energy = 2.43765e+35
[END][0] energy = 2.49636e+35
[END][1] energy = 2.32372e+35
[END][2] energy = 2.49636e+35
[END][3] energy = 2.32372e+35
[END][4] energy = 2.32372e+35
[START][0] energy = 2.43765e+35
[START][1] energy = 2.43765e+35
[START][2] energy = 2.43765e+35
[START][3] energy = 2.43765e+35
[START][4] energy = 2.43765e+35
[END][0] energy = 2.49636e+35
[END][1] energy = 2.32372e+35
[END][2] energy = 2.49636e+35
[END][3] energy = 2.32372e+35
[END][4] energy = 2.32372e+35
[START][0] energy = 2.43765e+35
[START][1] energy = 2.43765e+35
[START][2] energy = 2.43765e+35
[START][3] energy = 2.43765e+35
[START][4] energy = 2.43765e+35
[END][0] energy = 2.49636e+35
[END][1] energy = 2.32372e+35
[END][2] energy = 2.49636e+35
[END][3] energy = 2.32372e+35
[END][4] energy = 2.32372e+35
[START][0] energy = 2.43765e+35
[START][1] energy = 2.43765e+35
[START][2] energy = 2.43765e+35
[START][3] energy = 2.43765e+35
[START][4] energy = 2.43765e+35
[END][0] energy = 2.49636e+35
[END][1] energy = 2.32372e+35
[END][2] energy = 2.49636e+35
[END][3] energy = 2.32372e+35
[END][4] energy = 2.32372e+35
[START][1] energy = 2.43765e+35
[START][2] energy = 2.43765e+35
[START][3] energy = 2.43765e+35
[START][4] energy = 2.43765e+35
[START][0] energy = 2.43765e+35
[END][0] energy = 2.49636e+35
[END][1] energy = 2.32372e+35
[END][2] energy = 2.49636e+35
[END][3] energy = 2.32372e+35
[END][4] energy = 2.32372e+35
[START][0] energy = 2.43765e+35
[START][1] energy = 2.43765e+35
[START][2] energy = 2.43765e+35
[START][3] energy = 2.43765e+35
[START][4] energy = 2.43765e+35
[END][0] energy = 2.49636e+35
[END][1] energy = 2.32372e+35
[END][2] energy = 2.49636e+35
[END][3] energy = 2.32372e+35
[END][4] energy = 2.32372e+35
[START][0] energy = 2.43765e+35
[START][1] energy = 2.43765e+35
[START][2] energy = 2.43765e+35
[START][3] energy = 2.43765e+35
[START][4] energy = 2.43765e+35
[END][0] energy = 2.49636e+35
[END][1] energy = 2.32372e+35
[END][2] energy = 2.49636e+35
[END][3] energy = 2.32372e+35
[END][4] energy = 2.32372e+35
[START][0] energy = 2.43765e+35
[START][1] energy = 2.43765e+35
[START][2] energy = 2.43765e+35
[START][3] energy = 2.43765e+35
[START][4] energy = 2.43765e+35
[END][0] energy = 2.49636e+35
[END][1] energy = 2.32372e+35
[END][2] energy = 2.49636e+35
[END][3] energy = 2.32372e+35
[END][4] energy = 2.32372e+35
[START][0] energy = 2.43765e+35
[START][1] energy = 2.43765e+35
[START][2] energy = 2.43765e+35
[START][4] energy = 2.43765e+35
[START][3] energy = 2.43765e+35
[END][0] energy = 2.43765e+35
[END][1] energy = 2.43765e+35
[END][2] energy = 2.43765e+35
[END][3] energy = 2.43765e+35
[END][4] energy = 2.43765e+35
Timings:
seq = 276.027
task = 55.5095
spec = 79.9755
spec-reject = 56.2644
spec-max-0 = 55.7817
spec-max-1 = 68.0649
spec-max-2 = 76.7012
spec-max-3 = 79.4709
spec-max-4 = 79.2699
spec-max-5 = 77.7291
