# Supplementary material for: Increasing the degree of parallelism using speculative execution in task-based runtime systems
Source: PeerJ Comput Sci. 2019 Mar 18;5:e183. doi: 10.7717/peerj-cs.183 (PMC7924448; doi:10.7717/peerj-cs.183)
Supplement: Supplemental Information 2 — This file includes the output of the executions generated by the given script and which are shown in the publication. The script also contains functions to transform these files into tables to generate the figures. [file peerj-cs-05-183-s002.zip › Spetabaru-Output/MC.tex]

# nbloops	seq	task	spec	spec-reject	spec-max1	spec-max2	spec-max3	spec-max4	spec-max5
1	1.644064	1.647524	1.427632	0.7699894	1.427982	1.208422	1.427628	1.427612	1.427258
5	6.033444	6.034802	4.287264	1.656136	4.293306	3.850046	3.631664	4.286532	4.28655
10	11.51072	11.5235	8.289176	2.767432	8.690894	7.80948	8.466108	8.24417	8.465598
25	27.9609	27.98106	19.94308	6.092878	19.35016	19.08008	17.49558	19.94216	20.6009
50	55.3652	55.41468	42.3599	11.62804	40.38988	40.19536	39.56788	42.32188	44.51018
100	110.1862	110.2876	81.32218	22.70668	80.8825	79.6288	80.65486	81.283	88.08262
