# Supplementary material for: Increasing the degree of parallelism using speculative execution in task-based runtime systems
Source: PeerJ Comput Sci. 2019 Mar 18;5:e183. doi: 10.7717/peerj-cs.183 (PMC7924448; doi:10.7717/peerj-cs.183)
Supplement: Supplemental Information 2 — This file includes the output of the executions generated by the given script and which are shown in the publication. The script also contains functions to transform these files into tables to generate the figures. [file peerj-cs-05-183-s002.zip › Spetabaru-Output/remc100-5.output]

NumThreads = 5
NbLoops = 100
NbDomains = 5
NbParticlesPerDomain = 2000
BoxWidth = 1
displacement = 1e-05
Temperature = 0.5
Temperature = 3
Temperature = 5.5
Temperature = 8
Temperature = 10.5
[START][0] energy = 2.43765e+35
[START][1] energy = 2.43765e+35
[START][2] energy = 2.43765e+35
[START][3] energy = 2.43765e+35
[START][4] energy = 2.43765e+35
[END][0] energy = 2.75866e+35
[END][1] energy = 2.10684e+35
[END][2] energy = 2.75866e+35
[END][3] energy = 2.10684e+35
[END][4] energy = 2.10684e+35
[START][1] energy = 2.43765e+35
[START][2] energy = 2.43765e+35
[START][0] energy = 2.43765e+35
[START][3] energy = 2.43765e+35
[START][4] energy = 2.43765e+35
[END][0] energy = 2.75866e+35
[END][1] energy = 2.10684e+35
[END][2] energy = 2.75866e+35
[END][3] energy = 2.10684e+35
[END][4] energy = 2.10684e+35
[START][2] energy = 2.43765e+35
[START][3] energy = 2.43765e+35
[START][0] energy = 2.43765e+35
[START][1] energy = 2.43765e+35
[START][4] energy = 2.43765e+35
[END][0] energy = 2.75866e+35
[END][1] energy = 2.10684e+35
[END][2] energy = 2.75866e+35
[END][3] energy = 2.10684e+35
[END][4] energy = 2.10684e+35
[START][2] energy = 2.43765e+35
[START][3] energy = 2.43765e+35
[START][0] energy = 2.43765e+35
[START][1] energy = 2.43765e+35
[START][4] energy = 2.43765e+35
[END][0] energy = 2.75866e+35
[END][1] energy = 2.10684e+35
[END][2] energy = 2.75866e+35
[END][3] energy = 2.10684e+35
[END][4] energy = 2.10684e+35
[START][1] energy = 2.43765e+35
[START][2] energy = 2.43765e+35
[START][0] energy = 2.43765e+35
[START][3] energy = 2.43765e+35
[START][4] energy = 2.43765e+35
[END][0] energy = 2.75866e+35
[END][1] energy = 2.10684e+35
[END][2] energy = 2.75866e+35
[END][3] energy = 2.10684e+35
[END][4] energy = 2.10684e+35
[START][0] energy = 2.43765e+35
[START][1] energy = 2.43765e+35
[START][2] energy = 2.43765e+35
[START][3] energy = 2.43765e+35
[START][4] energy = 2.43765e+35
[END][0] energy = 2.75866e+35
[END][1] energy = 2.10684e+35
[END][2] energy = 2.75866e+35
[END][3] energy = 2.10684e+35
[END][4] energy = 2.10684e+35
[START][0] energy = 2.43765e+35
[START][1] energy = 2.43765e+35
[START][2] energy = 2.43765e+35
[START][3] energy = 2.43765e+35
[START][4] energy = 2.43765e+35
[END][0] energy = 2.75866e+35
[END][1] energy = 2.10684e+35
[END][2] energy = 2.75866e+35
[END][3] energy = 2.10684e+35
[END][4] energy = 2.10684e+35
[START][0] energy = 2.43765e+35
[START][1] energy = 2.43765e+35
[START][2] energy = 2.43765e+35
[START][3] energy = 2.43765e+35
[START][4] energy = 2.43765e+35
[END][0] energy = 2.75866e+35
[END][1] energy = 2.10684e+35
[END][2] energy = 2.75866e+35
[END][3] energy = 2.10684e+35
[END][4] energy = 2.10684e+35
[START][0] energy = 2.43765e+35
[START][2] energy = 2.43765e+35
[START][1] energy = 2.43765e+35
[START][3] energy = 2.43765e+35
[START][4] energy = 2.43765e+35
[END][0] energy = 2.75866e+35
[END][1] energy = 2.10684e+35
[END][2] energy = 2.75866e+35
[END][3] energy = 2.10684e+35
[END][4] energy = 2.10684e+35
[START][1] energy = 2.43765e+35
[START][2] energy = 2.43765e+35
[START][3] energy = 2.43765e+35
[START][4] energy = 2.43765e+35
[START][0] energy = 2.43765e+35
[END][0] energy = 2.43765e+35
[END][1] energy = 2.43765e+35
[END][2] energy = 2.43765e+35
[END][3] energy = 2.43765e+35
[END][4] energy = 2.43765e+35
Timings:
seq = 416.764
task = 89.4292
spec = 125.182
spec-reject = 89.8549
spec-max-0 = 92.0821
spec-max-1 = 109.818
spec-max-2 = 123.212
spec-max-3 = 126.349
spec-max-4 = 126.32
spec-max-5 = 128.202
NumThreads = 5
NbLoops = 100
NbDomains = 5
NbParticlesPerDomain = 2000
BoxWidth = 1
displacement = 1e-05
Temperature = 0.5
Temperature = 3
Temperature = 5.5
Temperature = 8
Temperature = 10.5
[START][0] energy = 2.43765e+35
[START][1] energy = 2.43765e+35
[START][2] energy = 2.43765e+35
[START][3] energy = 2.43765e+35
[START][4] energy = 2.43765e+35
[END][0] energy = 2.75866e+35
[END][1] energy = 2.10684e+35
[END][2] energy = 2.75866e+35
[END][3] energy = 2.10684e+35
[END][4] energy = 2.10684e+35
[START][1] energy = 2.43765e+35
[START][3] energy = 2.43765e+35
[START][0] energy = 2.43765e+35
[START][2] energy = 2.43765e+35
[START][4] energy = 2.43765e+35
[END][0] energy = 2.75866e+35
[END][1] energy = 2.10684e+35
[END][2] energy = 2.75866e+35
[END][3] energy = 2.10684e+35
[END][4] energy = 2.10684e+35
[START][1] energy = 2.43765e+35
[START][3] energy = 2.43765e+35
[START][0] energy = 2.43765e+35
[START][2] energy = 2.43765e+35
[START][4] energy = 2.43765e+35
[END][0] energy = 2.75866e+35
[END][1] energy = 2.10684e+35
[END][2] energy = 2.75866e+35
[END][3] energy = 2.10684e+35
[END][4] energy = 2.10684e+35
[START][1] energy = 2.43765e+35
[START][2] energy = 2.43765e+35
[START][0] energy = 2.43765e+35
[START][3] energy = 2.43765e+35
[START][4] energy = 2.43765e+35
[END][0] energy = 2.75866e+35
[END][1] energy = 2.10684e+35
[END][2] energy = 2.75866e+35
[END][3] energy = 2.10684e+35
[END][4] energy = 2.10684e+35
[START][1] energy = 2.43765e+35
[START][3] energy = 2.43765e+35
[START][2] energy = 2.43765e+35
[START][4] energy = 2.43765e+35
[START][0] energy = 2.43765e+35
[END][0] energy = 2.75866e+35
[END][1] energy = 2.10684e+35
[END][2] energy = 2.75866e+35
[END][3] energy = 2.10684e+35
[END][4] energy = 2.10684e+35
[START][0] energy = 2.43765e+35
[START][1] energy = 2.43765e+35
[START][2] energy = 2.43765e+35
[START][3] energy = 2.43765e+35
[START][4] energy = 2.43765e+35
[END][0] energy = 2.75866e+35
[END][1] energy = 2.10684e+35
[END][2] energy = 2.75866e+35
[END][3] energy = 2.10684e+35
[END][4] energy = 2.10684e+35
[START][1] energy = 2.43765e+35
[START][2] energy = 2.43765e+35
[START][0] energy = 2.43765e+35
[START][3] energy = 2.43765e+35
[START][4] energy = 2.43765e+35
[END][0] energy = 2.75866e+35
[END][1] energy = 2.10684e+35
[END][2] energy = 2.75866e+35
[END][3] energy = 2.10684e+35
[END][4] energy = 2.10684e+35
[START][2] energy = 2.43765e+35
[START][3] energy = 2.43765e+35
[START][0] energy = 2.43765e+35
[START][1] energy = 2.43765e+35
[START][4] energy = 2.43765e+35
[END][0] energy = 2.75866e+35
[END][1] energy = 2.10684e+35
[END][2] energy = 2.75866e+35
[END][3] energy = 2.10684e+35
[END][4] energy = 2.10684e+35
[START][2] energy = 2.43765e+35
[START][3] energy = 2.43765e+35
[START][0] energy = 2.43765e+35
[START][1] energy = 2.43765e+35
[START][4] energy = 2.43765e+35
[END][0] energy = 2.75866e+35
[END][1] energy = 2.10684e+35
[END][2] energy = 2.75866e+35
[END][3] energy = 2.10684e+35
[END][4] energy = 2.10684e+35
[START][0] energy = 2.43765e+35
[START][3] energy = 2.43765e+35
[START][1] energy = 2.43765e+35
[START][2] energy = 2.43765e+35
[START][4] energy = 2.43765e+35
[END][0] energy = 2.43765e+35
[END][1] energy = 2.43765e+35
[END][2] energy = 2.43765e+35
[END][3] energy = 2.43765e+35
[END][4] energy = 2.43765e+35
Timings:
seq = 416.483
task = 89.3118
spec = 126.049
spec-reject = 90.5695
spec-max-0 = 91.711
spec-max-1 = 110.316
spec-max-2 = 123.004
spec-max-3 = 127.331
spec-max-4 = 128.596
spec-max-5 = 126.576
NumThreads = 5
NbLoops = 100
NbDomains = 5
NbParticlesPerDomain = 2000
BoxWidth = 1
displacement = 1e-05
Temperature = 0.5
Temperature = 3
Temperature = 5.5
Temperature = 8
Temperature = 10.5
[START][0] energy = 2.43765e+35
[START][1] energy = 2.43765e+35
[START][2] energy = 2.43765e+35
[START][3] energy = 2.43765e+35
[START][4] energy = 2.43765e+35
[END][0] energy = 2.75866e+35
[END][1] energy = 2.10684e+35
[END][2] energy = 2.75866e+35
[END][3] energy = 2.10684e+35
[END][4] energy = 2.10684e+35
[START][1] energy = 2.43765e+35
[START][2] energy = 2.43765e+35
[START][0] energy = 2.43765e+35
[START][3] energy = 2.43765e+35
[START][4] energy = 2.43765e+35
[END][0] energy = 2.75866e+35
[END][1] energy = 2.10684e+35
[END][2] energy = 2.75866e+35
[END][3] energy = 2.10684e+35
[END][4] energy = 2.10684e+35
[START][0] energy = 2.43765e+35
[START][1] energy = 2.43765e+35
[START][3] energy = 2.43765e+35
[START][2] energy = 2.43765e+35
[START][4] energy = 2.43765e+35
[END][0] energy = 2.75866e+35
[END][1] energy = 2.10684e+35
[END][2] energy = 2.75866e+35
[END][3] energy = 2.10684e+35
[END][4] energy = 2.10684e+35
[START][0] energy = 2.43765e+35
[START][2] energy = 2.43765e+35
[START][1] energy = 2.43765e+35
[START][3] energy = 2.43765e+35
[START][4] energy = 2.43765e+35
[END][0] energy = 2.75866e+35
[END][1] energy = 2.10684e+35
[END][2] energy = 2.75866e+35
[END][3] energy = 2.10684e+35
[END][4] energy = 2.10684e+35
[START][0] energy = 2.43765e+35
[START][2] energy = 2.43765e+35
[START][1] energy = 2.43765e+35
[START][3] energy = 2.43765e+35
[START][4] energy = 2.43765e+35
[END][0] energy = 2.75866e+35
[END][1] energy = 2.10684e+35
[END][2] energy = 2.75866e+35
[END][3] energy = 2.10684e+35
[END][4] energy = 2.10684e+35
[START][2] energy = 2.43765e+35
[START][3] energy = 2.43765e+35
[START][0] energy = 2.43765e+35
[START][1] energy = 2.43765e+35
[START][4] energy = 2.43765e+35
[END][0] energy = 2.75866e+35
[END][1] energy = 2.10684e+35
[END][2] energy = 2.75866e+35
[END][3] energy = 2.10684e+35
[END][4] energy = 2.10684e+35
[START][2] energy = 2.43765e+35
[START][3] energy = 2.43765e+35
[START][0] energy = 2.43765e+35
[START][1] energy = 2.43765e+35
[START][4] energy = 2.43765e+35
[END][0] energy = 2.75866e+35
[END][1] energy = 2.10684e+35
[END][2] energy = 2.75866e+35
[END][3] energy = 2.10684e+35
[END][4] energy = 2.10684e+35
[START][0] energy = 2.43765e+35
[START][2] energy = 2.43765e+35
[START][1] energy = 2.43765e+35
[START][3] energy = 2.43765e+35
[START][4] energy = 2.43765e+35
[END][0] energy = 2.75866e+35
[END][1] energy = 2.10684e+35
[END][2] energy = 2.75866e+35
[END][3] energy = 2.10684e+35
[END][4] energy = 2.10684e+35
[START][0] energy = 2.43765e+35
[START][3] energy = 2.43765e+35
[START][1] energy = 2.43765e+35
[START][2] energy = 2.43765e+35
[START][4] energy = 2.43765e+35
[END][0] energy = 2.75866e+35
[END][1] energy = 2.10684e+35
[END][2] energy = 2.75866e+35
[END][3] energy = 2.10684e+35
[END][4] energy = 2.10684e+35
[START][1] energy = 2.43765e+35
[START][2] energy = 2.43765e+35
[START][0] energy = 2.43765e+35
[START][3] energy = 2.43765e+35
[START][4] energy = 2.43765e+35
[END][0] energy = 2.43765e+35
[END][1] energy = 2.43765e+35
[END][2] energy = 2.43765e+35
[END][3] energy = 2.43765e+35
[END][4] energy = 2.43765e+35
Timings:
seq = 417.052
task = 89.4847
spec = 128
spec-reject = 89.8396
spec-max-0 = 92.3461
spec-max-1 = 109.716
spec-max-2 = 124.509
spec-max-3 = 127.679
spec-max-4 = 127.496
spec-max-5 = 125.369
NumThreads = 5
NbLoops = 100
NbDomains = 5
NbParticlesPerDomain = 2000
BoxWidth = 1
displacement = 1e-05
Temperature = 0.5
Temperature = 3
Temperature = 5.5
Temperature = 8
Temperature = 10.5
[START][0] energy = 2.43765e+35
[START][1] energy = 2.43765e+35
[START][2] energy = 2.43765e+35
[START][3] energy = 2.43765e+35
[START][4] energy = 2.43765e+35
[END][0] energy = 2.75866e+35
[END][1] energy = 2.10684e+35
[END][2] energy = 2.75866e+35
[END][3] energy = 2.10684e+35
[END][4] energy = 2.10684e+35
[START][1] energy = 2.43765e+35
[START][2] energy = 2.43765e+35
[START][0] energy = 2.43765e+35
[START][3] energy = 2.43765e+35
[START][4] energy = 2.43765e+35
[END][0] energy = 2.75866e+35
[END][1] energy = 2.10684e+35
[END][2] energy = 2.75866e+35
[END][3] energy = 2.10684e+35
[END][4] energy = 2.10684e+35
[START][0] energy = 2.43765e+35
[START][3] energy = 2.43765e+35
[START][1] energy = 2.43765e+35
[START][2] energy = 2.43765e+35
[START][4] energy = 2.43765e+35
[END][0] energy = 2.75866e+35
[END][1] energy = 2.10684e+35
[END][2] energy = 2.75866e+35
[END][3] energy = 2.10684e+35
[END][4] energy = 2.10684e+35
[START][0] energy = 2.43765e+35
[START][1] energy = 2.43765e+35
[START][2] energy = 2.43765e+35
[START][3] energy = 2.43765e+35
[START][4] energy = 2.43765e+35
[END][0] energy = 2.75866e+35
[END][1] energy = 2.10684e+35
[END][2] energy = 2.75866e+35
[END][3] energy = 2.10684e+35
[END][4] energy = 2.10684e+35
[START][0] energy = 2.43765e+35
[START][3] energy = 2.43765e+35
[START][1] energy = 2.43765e+35
[START][2] energy = 2.43765e+35
[START][4] energy = 2.43765e+35
[END][0] energy = 2.75866e+35
[END][1] energy = 2.10684e+35
[END][2] energy = 2.75866e+35
[END][3] energy = 2.10684e+35
[END][4] energy = 2.10684e+35
[START][1] energy = 2.43765e+35
[START][2] energy = 2.43765e+35
[START][0] energy = 2.43765e+35
[START][3] energy = 2.43765e+35
[START][4] energy = 2.43765e+35
[END][0] energy = 2.75866e+35
[END][1] energy = 2.10684e+35
[END][2] energy = 2.75866e+35
[END][3] energy = 2.10684e+35
[END][4] energy = 2.10684e+35
[START][0] energy = 2.43765e+35
[START][1] energy = 2.43765e+35
[START][2] energy = 2.43765e+35
[START][3] energy = 2.43765e+35
[START][4] energy = 2.43765e+35
[END][0] energy = 2.75866e+35
[END][1] energy = 2.10684e+35
[END][2] energy = 2.75866e+35
[END][3] energy = 2.10684e+35
[END][4] energy = 2.10684e+35
[START][1] energy = 2.43765e+35
[START][3] energy = 2.43765e+35
[START][0] energy = 2.43765e+35
[START][2] energy = 2.43765e+35
[START][4] energy = 2.43765e+35
[END][0] energy = 2.75866e+35
[END][1] energy = 2.10684e+35
[END][2] energy = 2.75866e+35
[END][3] energy = 2.10684e+35
[END][4] energy = 2.10684e+35
[START][1] energy = 2.43765e+35
[START][2] energy = 2.43765e+35
[START][4] energy = 2.43765e+35
[START][0] energy = 2.43765e+35
[START][3] energy = 2.43765e+35
[END][0] energy = 2.75866e+35
[END][1] energy = 2.10684e+35
[END][2] energy = 2.75866e+35
[END][3] energy = 2.10684e+35
[END][4] energy = 2.10684e+35
[START][0] energy = 2.43765e+35
[START][1] energy = 2.43765e+35
[START][2] energy = 2.43765e+35
[START][3] energy = 2.43765e+35
[START][4] energy = 2.43765e+35
[END][0] energy = 2.43765e+35
[END][1] energy = 2.43765e+35
[END][2] energy = 2.43765e+35
[END][3] energy = 2.43765e+35
[END][4] energy = 2.43765e+35
Timings:
seq = 417.184
task = 89.4213
spec = 127.574
spec-reject = 90.2202
spec-max-0 = 90.0873
spec-max-1 = 109.934
spec-max-2 = 122.383
spec-max-3 = 129.043
spec-max-4 = 125.936
spec-max-5 = 124.109
NumThreads = 5
NbLoops = 100
NbDomains = 5
NbParticlesPerDomain = 2000
BoxWidth = 1
displacement = 1e-05
Temperature = 0.5
Temperature = 3
Temperature = 5.5
Temperature = 8
Temperature = 10.5
[START][0] energy = 2.43765e+35
[START][1] energy = 2.43765e+35
[START][2] energy = 2.43765e+35
[START][3] energy = 2.43765e+35
[START][4] energy = 2.43765e+35
[END][0] energy = 2.75866e+35
[END][1] energy = 2.10684e+35
[END][2] energy = 2.75866e+35
[END][3] energy = 2.10684e+35
[END][4] energy = 2.10684e+35
[START][0] energy = 2.43765e+35
[START][2] energy = 2.43765e+35
[START][1] energy = 2.43765e+35
[START][3] energy = 2.43765e+35
[START][4] energy = 2.43765e+35
[END][0] energy = 2.75866e+35
[END][1] energy = 2.10684e+35
[END][2] energy = 2.75866e+35
[END][3] energy = 2.10684e+35
[END][4] energy = 2.10684e+35
[START][1] energy = 2.43765e+35
[START][2] energy = 2.43765e+35
[START][0] energy = 2.43765e+35
[START][3] energy = 2.43765e+35
[START][4] energy = 2.43765e+35
[END][0] energy = 2.75866e+35
[END][1] energy = 2.10684e+35
[END][2] energy = 2.75866e+35
[END][3] energy = 2.10684e+35
[END][4] energy = 2.10684e+35
[START][1] energy = 2.43765e+35
[START][2] energy = 2.43765e+35
[START][0] energy = 2.43765e+35
[START][3] energy = 2.43765e+35
[START][4] energy = 2.43765e+35
[END][0] energy = 2.75866e+35
[END][1] energy = 2.10684e+35
[END][2] energy = 2.75866e+35
[END][3] energy = 2.10684e+35
[END][4] energy = 2.10684e+35
[START][0] energy = 2.43765e+35
[START][1] energy = 2.43765e+35
[START][2] energy = 2.43765e+35
[START][3] energy = 2.43765e+35
[START][4] energy = 2.43765e+35
[END][0] energy = 2.75866e+35
[END][1] energy = 2.10684e+35
[END][2] energy = 2.75866e+35
[END][3] energy = 2.10684e+35
[END][4] energy = 2.10684e+35
[START][2] energy = 2.43765e+35
[START][3] energy = 2.43765e+35
[START][0] energy = 2.43765e+35
[START][1] energy = 2.43765e+35
[START][4] energy = 2.43765e+35
[END][0] energy = 2.75866e+35
[END][1] energy = 2.10684e+35
[END][2] energy = 2.75866e+35
[END][3] energy = 2.10684e+35
[END][4] energy = 2.10684e+35
[START][0] energy = 2.43765e+35
[START][3] energy = 2.43765e+35
[START][1] energy = 2.43765e+35
[START][2] energy = 2.43765e+35
[START][4] energy = 2.43765e+35
[END][0] energy = 2.75866e+35
[END][1] energy = 2.10684e+35
[END][2] energy = 2.75866e+35
[END][3] energy = 2.10684e+35
[END][4] energy = 2.10684e+35
[START][0] energy = 2.43765e+35
[START][1] energy = 2.43765e+35
[START][2] energy = 2.43765e+35
[START][3] energy = 2.43765e+35
[START][4] energy = 2.43765e+35
[END][0] energy = 2.75866e+35
[END][1] energy = 2.10684e+35
[END][2] energy = 2.75866e+35
[END][3] energy = 2.10684e+35
[END][4] energy = 2.10684e+35
[START][1] energy = 2.43765e+35
[START][2] energy = 2.43765e+35
[START][0] energy = 2.43765e+35
[START][3] energy = 2.43765e+35
[START][4] energy = 2.43765e+35
[END][0] energy = 2.75866e+35
[END][1] energy = 2.10684e+35
[END][2] energy = 2.75866e+35
[END][3] energy = 2.10684e+35
[END][4] energy = 2.10684e+35
[START][1] energy = 2.43765e+35
[START][4] energy = 2.43765e+35
[START][0] energy = 2.43765e+35
[START][2] energy = 2.43765e+35
[START][3] energy = 2.43765e+35
[END][0] energy = 2.43765e+35
[END][1] energy = 2.43765e+35
[END][2] energy = 2.43765e+35
[END][3] energy = 2.43765e+35
[END][4] energy = 2.43765e+35
Timings:
seq = 416.192
task = 89.2666
spec = 127.112
spec-reject = 89.7317
spec-max-0 = 90.4886
spec-max-1 = 109.306
spec-max-2 = 122.802
spec-max-3 = 126.477
spec-max-4 = 125.274
spec-max-5 = 124.128
