# Supplementary material for: Increasing the degree of parallelism using speculative execution in task-based runtime systems
Source: PeerJ Comput Sci. 2019 Mar 18;5:e183. doi: 10.7717/peerj-cs.183 (PMC7924448; doi:10.7717/peerj-cs.183)
Supplement: Supplemental Information 2 — This file includes the output of the executions generated by the given script and which are shown in the publication. The script also contains functions to transform these files into tables to generate the figures. [file peerj-cs-05-183-s002.zip › Spetabaru-Output/mc50.output]

NumThreads = 5
NbLoops = 50
NbDomains = 5
NbParticlesPerDomain = 2000
BoxWidth = 1
Temperature = 1
displacement = 1e-05
[START] energy = 2.43765e+35
[End] energy = 2.32372e+35, Accepted moves = 43.6%
[START] energy = 2.43765e+35
[End] energy = 2.32372e+35
[START] energy = 2.43765e+35
[End] energy = 2.32372e+35
[START] energy = 2.43765e+35
[End] energy = 2.32372e+35
[START] energy = 2.43765e+35
[End] energy = 2.32372e+35
[START] energy = 2.43765e+35
[End] energy = 2.32372e+35
[START] energy = 2.43765e+35
[End] energy = 2.32372e+35
[START] energy = 2.43765e+35
[End] energy = 2.32372e+35
[START] energy = 2.43765e+35
[End] energy = 2.32372e+35
[START] energy = 2.43765e+35
Timings:
seq = 55.3694
task = 55.4134
spec = 42.536
spec-reject = 11.63
spec-max-0 = 55.5402
spec-max-1 = 40.3958
spec-max-2 = 40.147
spec-max-3 = 39.4766
spec-max-4 = 42.3197
spec-max-5 = 44.5076
NumThreads = 5
NbLoops = 50
NbDomains = 5
NbParticlesPerDomain = 2000
BoxWidth = 1
Temperature = 1
displacement = 1e-05
[START] energy = 2.43765e+35
[End] energy = 2.32372e+35, Accepted moves = 43.6%
[START] energy = 2.43765e+35
[End] energy = 2.32372e+35
[START] energy = 2.43765e+35
[End] energy = 2.32372e+35
[START] energy = 2.43765e+35
[End] energy = 2.32372e+35
[START] energy = 2.43765e+35
[End] energy = 2.32372e+35
[START] energy = 2.43765e+35
[End] energy = 2.32372e+35
[START] energy = 2.43765e+35
[End] energy = 2.32372e+35
[START] energy = 2.43765e+35
[End] energy = 2.32372e+35
[START] energy = 2.43765e+35
[End] energy = 2.32372e+35
[START] energy = 2.43765e+35
Timings:
seq = 55.3711
task = 55.4153
spec = 42.3121
spec-reject = 11.6216
spec-max-0 = 55.5395
spec-max-1 = 40.3922
spec-max-2 = 40.1599
spec-max-3 = 39.7109
spec-max-4 = 42.322
spec-max-5 = 44.5146
NumThreads = 5
NbLoops = 50
NbDomains = 5
NbParticlesPerDomain = 2000
BoxWidth = 1
Temperature = 1
displacement = 1e-05
[START] energy = 2.43765e+35
[End] energy = 2.32372e+35, Accepted moves = 43.6%
[START] energy = 2.43765e+35
[End] energy = 2.32372e+35
[START] energy = 2.43765e+35
[End] energy = 2.32372e+35
[START] energy = 2.43765e+35
[End] energy = 2.32372e+35
[START] energy = 2.43765e+35
[End] energy = 2.32372e+35
[START] energy = 2.43765e+35
[End] energy = 2.32372e+35
[START] energy = 2.43765e+35
[End] energy = 2.32372e+35
[START] energy = 2.43765e+35
[End] energy = 2.32372e+35
[START] energy = 2.43765e+35
[End] energy = 2.32372e+35
[START] energy = 2.43765e+35
Timings:
seq = 55.3804
task = 55.413
spec = 42.3205
spec-reject = 11.6317
spec-max-0 = 55.5365
spec-max-1 = 40.4031
spec-max-2 = 40.1451
spec-max-3 = 39.6933
spec-max-4 = 42.3259
spec-max-5 = 44.5056
NumThreads = 5
NbLoops = 50
NbDomains = 5
NbParticlesPerDomain = 2000
BoxWidth = 1
Temperature = 1
displacement = 1e-05
[START] energy = 2.43765e+35
[End] energy = 2.32372e+35, Accepted moves = 43.6%
[START] energy = 2.43765e+35
[End] energy = 2.32372e+35
[START] energy = 2.43765e+35
[End] energy = 2.32372e+35
[START] energy = 2.43765e+35
[End] energy = 2.32372e+35
[START] energy = 2.43765e+35
[End] energy = 2.32372e+35
[START] energy = 2.43765e+35
[End] energy = 2.32372e+35
[START] energy = 2.43765e+35
[End] energy = 2.32372e+35
[START] energy = 2.43765e+35
[End] energy = 2.32372e+35
[START] energy = 2.43765e+35
[End] energy = 2.32372e+35
[START] energy = 2.43765e+35
Timings:
seq = 55.3704
task = 55.4167
spec = 42.3077
spec-reject = 11.6257
spec-max-0 = 55.528
spec-max-1 = 40.3761
spec-max-2 = 40.1506
spec-max-3 = 39.4753
spec-max-4 = 42.3261
spec-max-5 = 44.5067
NumThreads = 5
NbLoops = 50
NbDomains = 5
NbParticlesPerDomain = 2000
BoxWidth = 1
Temperature = 1
displacement = 1e-05
[START] energy = 2.43765e+35
[End] energy = 2.32372e+35, Accepted moves = 43.6%
[START] energy = 2.43765e+35
[End] energy = 2.32372e+35
[START] energy = 2.43765e+35
[End] energy = 2.32372e+35
[START] energy = 2.43765e+35
[End] energy = 2.32372e+35
[START] energy = 2.43765e+35
[End] energy = 2.32372e+35
[START] energy = 2.43765e+35
[End] energy = 2.32372e+35
[START] energy = 2.43765e+35
[End] energy = 2.32372e+35
[START] energy = 2.43765e+35
[End] energy = 2.32372e+35
[START] energy = 2.43765e+35
[End] energy = 2.32372e+35
[START] energy = 2.43765e+35
Timings:
seq = 55.3347
task = 55.415
spec = 42.3232
spec-reject = 11.6312
spec-max-0 = 55.5314
spec-max-1 = 40.3822
spec-max-2 = 40.3742
spec-max-3 = 39.4833
spec-max-4 = 42.3157
spec-max-5 = 44.5164
