# Supplementary material for: Increasing the degree of parallelism using speculative execution in task-based runtime systems
Source: PeerJ Comput Sci. 2019 Mar 18;5:e183. doi: 10.7717/peerj-cs.183 (PMC7924448; doi:10.7717/peerj-cs.183)
Supplement: Supplemental Information 2 — This file includes the output of the executions generated by the given script and which are shown in the publication. The script also contains functions to transform these files into tables to generate the figures. [file peerj-cs-05-183-s002.zip › Spetabaru-Output/remc25-25.output]

NumThreads = 25
NbLoops = 25
NbDomains = 5
NbParticlesPerDomain = 2000
BoxWidth = 1
displacement = 1e-05
Temperature = 0.5
Temperature = 3
Temperature = 5.5
Temperature = 8
Temperature = 10.5
[START][0] energy = 2.43765e+35
[START][1] energy = 2.43765e+35
[START][2] energy = 2.43765e+35
[START][3] energy = 2.43765e+35
[START][4] energy = 2.43765e+35
[END][0] energy = 3.11628e+35
[END][1] energy = 2.10605e+35
[END][2] energy = 3.11628e+35
[END][3] energy = 2.10605e+35
[END][4] energy = 2.10605e+35
[START][0] energy = 2.43765e+35
[START][1] energy = 2.43765e+35
[START][2] energy = 2.43765e+35
[START][3] energy = 2.43765e+35
[START][4] energy = 2.43765e+35
[END][0] energy = 3.11628e+35
[END][1] energy = 2.10605e+35
[END][2] energy = 3.11628e+35
[END][3] energy = 2.10605e+35
[END][4] energy = 2.10605e+35
[START][0] energy = 2.43765e+35
[START][1] energy = 2.43765e+35
[START][2] energy = 2.43765e+35
[START][3] energy = 2.43765e+35
[START][4] energy = 2.43765e+35
[END][0] energy = 3.11628e+35
[END][1] energy = 2.10605e+35
[END][2] energy = 3.11628e+35
[END][3] energy = 2.10605e+35
[END][4] energy = 2.10605e+35
[START][0] energy = 2.43765e+35
[START][1] energy = 2.43765e+35
[START][2] energy = 2.43765e+35
[START][3] energy = 2.43765e+35
[START][4] energy = 2.43765e+35
[END][0] energy = 3.11628e+35
[END][1] energy = 2.10605e+35
[END][2] energy = 3.11628e+35
[END][3] energy = 2.10605e+35
[END][4] energy = 2.10605e+35
[START][0] energy = 2.43765e+35
[START][1] energy = 2.43765e+35
[START][2] energy = 2.43765e+35
[START][3] energy = 2.43765e+35
[START][4] energy = 2.43765e+35
[END][0] energy = 3.11628e+35
[END][1] energy = 2.10605e+35
[END][2] energy = 3.11628e+35
[END][3] energy = 2.10605e+35
[END][4] energy = 2.10605e+35
[START][0] energy = 2.43765e+35
[START][1] energy = 2.43765e+35
[START][2] energy = 2.43765e+35
[START][3] energy = 2.43765e+35
[START][4] energy = 2.43765e+35
[END][0] energy = 3.11628e+35
[END][1] energy = 2.10605e+35
[END][2] energy = 3.11628e+35
[END][3] energy = 2.10605e+35
[END][4] energy = 2.10605e+35
[START][0] energy = 2.43765e+35
[START][1] energy = 2.43765e+35
[START][2] energy = 2.43765e+35
[START][3] energy = 2.43765e+35
[START][4] energy = 2.43765e+35
[END][0] energy = 3.11628e+35
[END][1] energy = 2.10605e+35
[END][2] energy = 3.11628e+35
[END][3] energy = 2.10605e+35
[END][4] energy = 2.10605e+35
[START][0] energy = 2.43765e+35
[START][1] energy = 2.43765e+35
[START][2] energy = 2.43765e+35
[START][3] energy = 2.43765e+35
[START][4] energy = 2.43765e+35
[END][0] energy = 2.43765e+35
[END][1] energy = 2.43765e+35
[END][2] energy = 2.43765e+35
[END][3] energy = 2.43765e+35
[END][4] energy = 2.43765e+35
Timings:
seq = -1.55015e+09
task = -1.55015e+09
spec = 23.882
spec-reject = 7.42614
spec-max-0 = 28.0861
spec-max-1 = 21.4802
spec-max-2 = 22.3658
spec-max-3 = 22.7944
spec-max-4 = 23.8769
spec-max-5 = 24.7975
NumThreads = 25
NbLoops = 25
NbDomains = 5
NbParticlesPerDomain = 2000
BoxWidth = 1
displacement = 1e-05
Temperature = 0.5
Temperature = 3
Temperature = 5.5
Temperature = 8
Temperature = 10.5
[START][0] energy = 2.43765e+35
[START][1] energy = 2.43765e+35
[START][2] energy = 2.43765e+35
[START][3] energy = 2.43765e+35
[START][4] energy = 2.43765e+35
[END][0] energy = 3.11628e+35
[END][1] energy = 2.10605e+35
[END][2] energy = 3.11628e+35
[END][3] energy = 2.10605e+35
[END][4] energy = 2.10605e+35
[START][0] energy = 2.43765e+35
[START][1] energy = 2.43765e+35
[START][2] energy = 2.43765e+35
[START][3] energy = 2.43765e+35
[START][4] energy = 2.43765e+35
[END][0] energy = 3.11628e+35
[END][1] energy = 2.10605e+35
[END][2] energy = 3.11628e+35
[END][3] energy = 2.10605e+35
[END][4] energy = 2.10605e+35
[START][0] energy = 2.43765e+35
[START][1] energy = 2.43765e+35
[START][2] energy = 2.43765e+35
[START][3] energy = 2.43765e+35
[START][4] energy = 2.43765e+35
[END][0] energy = 3.11628e+35
[END][1] energy = 2.10605e+35
[END][2] energy = 3.11628e+35
[END][3] energy = 2.10605e+35
[END][4] energy = 2.10605e+35
[START][0] energy = 2.43765e+35
[START][1] energy = 2.43765e+35
[START][2] energy = 2.43765e+35
[START][3] energy = 2.43765e+35
[START][4] energy = 2.43765e+35
[END][0] energy = 3.11628e+35
[END][1] energy = 2.10605e+35
[END][2] energy = 3.11628e+35
[END][3] energy = 2.10605e+35
[END][4] energy = 2.10605e+35
[START][0] energy = 2.43765e+35
[START][1] energy = 2.43765e+35
[START][2] energy = 2.43765e+35
[START][3] energy = 2.43765e+35
[START][4] energy = 2.43765e+35
[END][0] energy = 3.11628e+35
[END][1] energy = 2.10605e+35
[END][2] energy = 3.11628e+35
[END][3] energy = 2.10605e+35
[END][4] energy = 2.10605e+35
[START][0] energy = 2.43765e+35
[START][1] energy = 2.43765e+35
[START][2] energy = 2.43765e+35
[START][3] energy = 2.43765e+35
[START][4] energy = 2.43765e+35
[END][0] energy = 3.11628e+35
[END][1] energy = 2.10605e+35
[END][2] energy = 3.11628e+35
[END][3] energy = 2.10605e+35
[END][4] energy = 2.10605e+35
[START][0] energy = 2.43765e+35
[START][1] energy = 2.43765e+35
[START][2] energy = 2.43765e+35
[START][3] energy = 2.43765e+35
[START][4] energy = 2.43765e+35
[END][0] energy = 3.11628e+35
[END][1] energy = 2.10605e+35
[END][2] energy = 3.11628e+35
[END][3] energy = 2.10605e+35
[END][4] energy = 2.10605e+35
[START][0] energy = 2.43765e+35
[START][1] energy = 2.43765e+35
[START][2] energy = 2.43765e+35
[START][3] energy = 2.43765e+35
[START][4] energy = 2.43765e+35
[END][0] energy = 2.43765e+35
[END][1] energy = 2.43765e+35
[END][2] energy = 2.43765e+35
[END][3] energy = 2.43765e+35
[END][4] energy = 2.43765e+35
Timings:
seq = -1.55015e+09
task = -1.55015e+09
spec = 24.0972
spec-reject = 7.34807
spec-max-0 = 28.0817
spec-max-1 = 21.707
spec-max-2 = 22.1217
spec-max-3 = 23.21
spec-max-4 = 24.1325
spec-max-5 = 24.7485
NumThreads = 25
NbLoops = 25
NbDomains = 5
NbParticlesPerDomain = 2000
BoxWidth = 1
displacement = 1e-05
Temperature = 0.5
Temperature = 3
Temperature = 5.5
Temperature = 8
Temperature = 10.5
[START][0] energy = 2.43765e+35
[START][1] energy = 2.43765e+35
[START][2] energy = 2.43765e+35
[START][3] energy = 2.43765e+35
[START][4] energy = 2.43765e+35
[END][0] energy = 3.11628e+35
[END][1] energy = 2.10605e+35
[END][2] energy = 3.11628e+35
[END][3] energy = 2.10605e+35
[END][4] energy = 2.10605e+35
[START][0] energy = 2.43765e+35
[START][1] energy = 2.43765e+35
[START][2] energy = 2.43765e+35
[START][3] energy = 2.43765e+35
[START][4] energy = 2.43765e+35
[END][0] energy = 3.11628e+35
[END][1] energy = 2.10605e+35
[END][2] energy = 3.11628e+35
[END][3] energy = 2.10605e+35
[END][4] energy = 2.10605e+35
[START][0] energy = 2.43765e+35
[START][1] energy = 2.43765e+35
[START][2] energy = 2.43765e+35
[START][3] energy = 2.43765e+35
[START][4] energy = 2.43765e+35
[END][0] energy = 3.11628e+35
[END][1] energy = 2.10605e+35
[END][2] energy = 3.11628e+35
[END][3] energy = 2.10605e+35
[END][4] energy = 2.10605e+35
[START][0] energy = 2.43765e+35
[START][1] energy = 2.43765e+35
[START][2] energy = 2.43765e+35
[START][3] energy = 2.43765e+35
[START][4] energy = 2.43765e+35
[END][0] energy = 3.11628e+35
[END][1] energy = 2.10605e+35
[END][2] energy = 3.11628e+35
[END][3] energy = 2.10605e+35
[END][4] energy = 2.10605e+35
[START][0] energy = 2.43765e+35
[START][1] energy = 2.43765e+35
[START][2] energy = 2.43765e+35
[START][3] energy = 2.43765e+35
[START][4] energy = 2.43765e+35
[END][0] energy = 3.11628e+35
[END][1] energy = 2.10605e+35
[END][2] energy = 3.11628e+35
[END][3] energy = 2.10605e+35
[END][4] energy = 2.10605e+35
[START][0] energy = 2.43765e+35
[START][1] energy = 2.43765e+35
[START][2] energy = 2.43765e+35
[START][3] energy = 2.43765e+35
[START][4] energy = 2.43765e+35
[END][0] energy = 3.11628e+35
[END][1] energy = 2.10605e+35
[END][2] energy = 3.11628e+35
[END][3] energy = 2.10605e+35
[END][4] energy = 2.10605e+35
[START][0] energy = 2.43765e+35
[START][1] energy = 2.43765e+35
[START][2] energy = 2.43765e+35
[START][3] energy = 2.43765e+35
[START][4] energy = 2.43765e+35
[END][0] energy = 3.11628e+35
[END][1] energy = 2.10605e+35
[END][2] energy = 3.11628e+35
[END][3] energy = 2.10605e+35
[END][4] energy = 2.10605e+35
[START][0] energy = 2.43765e+35
[START][1] energy = 2.43765e+35
[START][2] energy = 2.43765e+35
[START][3] energy = 2.43765e+35
[START][4] energy = 2.43765e+35
[END][0] energy = 2.43765e+35
[END][1] energy = 2.43765e+35
[END][2] energy = 2.43765e+35
[END][3] energy = 2.43765e+35
[END][4] energy = 2.43765e+35
Timings:
seq = -1.55015e+09
task = -1.55015e+09
spec = 24.087
spec-reject = 8.17494
spec-max-0 = 28.0802
spec-max-1 = 21.4794
spec-max-2 = 22.3543
spec-max-3 = 23.0082
spec-max-4 = 23.8883
spec-max-5 = 24.7616
NumThreads = 25
NbLoops = 25
NbDomains = 5
NbParticlesPerDomain = 2000
BoxWidth = 1
displacement = 1e-05
Temperature = 0.5
Temperature = 3
Temperature = 5.5
Temperature = 8
Temperature = 10.5
[START][0] energy = 2.43765e+35
[START][1] energy = 2.43765e+35
[START][2] energy = 2.43765e+35
[START][3] energy = 2.43765e+35
[START][4] energy = 2.43765e+35
[END][0] energy = 3.11628e+35
[END][1] energy = 2.10605e+35
[END][2] energy = 3.11628e+35
[END][3] energy = 2.10605e+35
[END][4] energy = 2.10605e+35
[START][0] energy = 2.43765e+35
[START][1] energy = 2.43765e+35
[START][2] energy = 2.43765e+35
[START][3] energy = 2.43765e+35
[START][4] energy = 2.43765e+35
[END][0] energy = 3.11628e+35
[END][1] energy = 2.10605e+35
[END][2] energy = 3.11628e+35
[END][3] energy = 2.10605e+35
[END][4] energy = 2.10605e+35
[START][0] energy = 2.43765e+35
[START][1] energy = 2.43765e+35
[START][2] energy = 2.43765e+35
[START][3] energy = 2.43765e+35
[START][4] energy = 2.43765e+35
[END][0] energy = 3.11628e+35
[END][1] energy = 2.10605e+35
[END][2] energy = 3.11628e+35
[END][3] energy = 2.10605e+35
[END][4] energy = 2.10605e+35
[START][0] energy = 2.43765e+35
[START][1] energy = 2.43765e+35
[START][2] energy = 2.43765e+35
[START][3] energy = 2.43765e+35
[START][4] energy = 2.43765e+35
[END][0] energy = 3.11628e+35
[END][1] energy = 2.10605e+35
[END][2] energy = 3.11628e+35
[END][3] energy = 2.10605e+35
[END][4] energy = 2.10605e+35
[START][0] energy = 2.43765e+35
[START][1] energy = 2.43765e+35
[START][2] energy = 2.43765e+35
[START][3] energy = 2.43765e+35
[START][4] energy = 2.43765e+35
[END][0] energy = 3.11628e+35
[END][1] energy = 2.10605e+35
[END][2] energy = 3.11628e+35
[END][3] energy = 2.10605e+35
[END][4] energy = 2.10605e+35
[START][0] energy = 2.43765e+35
[START][1] energy = 2.43765e+35
[START][2] energy = 2.43765e+35
[START][3] energy = 2.43765e+35
[START][4] energy = 2.43765e+35
[END][0] energy = 3.11628e+35
[END][1] energy = 2.10605e+35
[END][2] energy = 3.11628e+35
[END][3] energy = 2.10605e+35
[END][4] energy = 2.10605e+35
[START][0] energy = 2.43765e+35
[START][1] energy = 2.43765e+35
[START][2] energy = 2.43765e+35
[START][3] energy = 2.43765e+35
[START][4] energy = 2.43765e+35
[END][0] energy = 3.11628e+35
[END][1] energy = 2.10605e+35
[END][2] energy = 3.11628e+35
[END][3] energy = 2.10605e+35
[END][4] energy = 2.10605e+35
[START][0] energy = 2.43765e+35
[START][1] energy = 2.43765e+35
[START][2] energy = [START][3] energy = 2.43765e+35
[START][4] energy = 2.43765e+35
2.43765e+35
[END][0] energy = 2.43765e+35
[END][1] energy = 2.43765e+35
[END][2] energy = 2.43765e+35
[END][3] energy = 2.43765e+35
[END][4] energy = 2.43765e+35
Timings:
seq = -1.55015e+09
task = -1.55015e+09
spec = 24.0917
spec-reject = 8.14392
spec-max-0 = 28.0834
spec-max-1 = 21.4844
spec-max-2 = 22.3554
spec-max-3 = 23.0124
spec-max-4 = 24.0947
spec-max-5 = 24.752
NumThreads = 25
NbLoops = 25
NbDomains = 5
NbParticlesPerDomain = 2000
BoxWidth = 1
displacement = 1e-05
Temperature = 0.5
Temperature = 3
Temperature = 5.5
Temperature = 8
Temperature = 10.5
[START][0] energy = 2.43765e+35
[START][1] energy = 2.43765e+35
[START][2] energy = 2.43765e+35
[START][3] energy = 2.43765e+35
[START][4] energy = 2.43765e+35
[END][0] energy = 3.11628e+35
[END][1] energy = 2.10605e+35
[END][2] energy = 3.11628e+35
[END][3] energy = 2.10605e+35
[END][4] energy = 2.10605e+35
[START][0] energy = 2.43765e+35
[START][1] energy = 2.43765e+35
[START][2] energy = 2.43765e+35
[START][3] energy = 2.43765e+35
[START][4] energy = 2.43765e+35
[END][0] energy = 3.11628e+35
[END][1] energy = 2.10605e+35
[END][2] energy = 3.11628e+35
[END][3] energy = 2.10605e+35
[END][4] energy = 2.10605e+35
[START][0] energy = 2.43765e+35
[START][1] energy = 2.43765e+35
[START][2] energy = 2.43765e+35
[START][3] energy = 2.43765e+35
[START][4] energy = 2.43765e+35
[END][0] energy = 3.11628e+35
[END][1] energy = 2.10605e+35
[END][2] energy = 3.11628e+35
[END][3] energy = 2.10605e+35
[END][4] energy = 2.10605e+35
[START][0] energy = 2.43765e+35
[START][1] energy = 2.43765e+35
[START][2] energy = 2.43765e+35
[START][3] energy = 2.43765e+35
[START][4] energy = 2.43765e+35
[END][0] energy = 3.11628e+35
[END][1] energy = 2.10605e+35
[END][2] energy = 3.11628e+35
[END][3] energy = 2.10605e+35
[END][4] energy = 2.10605e+35
[START][0] energy = 2.43765e+35
[START][1] energy = 2.43765e+35
[START][2] energy = 2.43765e+35
[START][3] energy = 2.43765e+35
[START][4] energy = 2.43765e+35
[END][0] energy = 3.11628e+35
[END][1] energy = 2.10605e+35
[END][2] energy = 3.11628e+35
[END][3] energy = 2.10605e+35
[END][4] energy = 2.10605e+35
[START][0] energy = 2.43765e+35
[START][1] energy = 2.43765e+35
[START][2] energy = 2.43765e+35
[START][3] energy = 2.43765e+35
[START][4] energy = 2.43765e+35
[END][0] energy = 3.11628e+35
[END][1] energy = 2.10605e+35
[END][2] energy = 3.11628e+35
[END][3] energy = 2.10605e+35
[END][4] energy = 2.10605e+35
[START][0] energy = 2.43765e+35
[START][1] energy = 2.43765e+35
[START][2] energy = 2.43765e+35
[START][3] energy = 2.43765e+35
[START][4] energy = 2.43765e+35
[END][0] energy = 3.11628e+35
[END][1] energy = 2.10605e+35
[END][2] energy = 3.11628e+35
[END][3] energy = 2.10605e+35
[END][4] energy = 2.10605e+35
[START][0] energy = 2.43765e+35
[START][1] energy = 2.43765e+35
[START][2] energy = 2.43765e+35
[START][3] energy = 2.43765e+35
[START][4] energy = 2.43765e+35
[END][0] energy = 2.43765e+35
[END][1] energy = 2.43765e+35
[END][2] energy = 2.43765e+35
[END][3] energy = 2.43765e+35
[END][4] energy = 2.43765e+35
Timings:
seq = -1.55015e+09
task = -1.55015e+09
spec = 24.1019
spec-reject = 7.57184
spec-max-0 = 28.0827
spec-max-1 = 21.481
spec-max-2 = 22.358
spec-max-3 = 23.0115
spec-max-4 = 24.0957
spec-max-5 = 24.6374
