# Supplementary material for: Increasing the degree of parallelism using speculative execution in task-based runtime systems
Source: PeerJ Comput Sci. 2019 Mar 18;5:e183. doi: 10.7717/peerj-cs.183 (PMC7924448; doi:10.7717/peerj-cs.183)
Supplement: Supplemental Information 2 — This file includes the output of the executions generated by the given script and which are shown in the publication. The script also contains functions to transform these files into tables to generate the figures. [file peerj-cs-05-183-s002.zip › Spetabaru-Output/remc25-10.output]

NumThreads = 10
NbLoops = 25
NbDomains = 5
NbParticlesPerDomain = 2000
BoxWidth = 1
displacement = 1e-05
Temperature = 0.5
Temperature = 3
Temperature = 5.5
Temperature = 8
Temperature = 10.5
[START][0] energy = 2.43765e+35
[START][1] energy = 2.43765e+35
[START][2] energy = 2.43765e+35
[START][3] energy = 2.43765e+35
[START][4] energy = 2.43765e+35
[END][0] energy = 3.11628e+35
[END][1] energy = 2.10605e+35
[END][2] energy = 3.11628e+35
[END][3] energy = 2.10605e+35
[END][4] energy = 2.10605e+35
[START][0] energy = 2.43765e+35
[START][1] energy = 2.43765e+35
[START][2] energy = 2.43765e+35
[START][3] energy = 2.43765e+35
[START][4] energy = 2.43765e+35
[END][0] energy = 3.11628e+35
[END][1] energy = 2.10605e+35
[END][2] energy = 3.11628e+35
[END][3] energy = 2.10605e+35
[END][4] energy = 2.10605e+35
[START][0] energy = 2.43765e+35
[START][1] energy = 2.43765e+35
[START][2] energy = 2.43765e+35
[START][3] energy = 2.43765e+35
[START][4] energy = 2.43765e+35
[END][0] energy = 3.11628e+35
[END][1] energy = 2.10605e+35
[END][2] energy = 3.11628e+35
[END][3] energy = 2.10605e+35
[END][4] energy = 2.10605e+35
[START][0] energy = 2.43765e+35
[START][1] energy = 2.43765e+35
[START][2] energy = 2.43765e+35
[START][3] energy = 2.43765e+35
[START][4] energy = 2.43765e+35
[END][0] energy = 3.11628e+35
[END][1] energy = 2.10605e+35
[END][2] energy = 3.11628e+35
[END][3] energy = 2.10605e+35
[END][4] energy = 2.10605e+35
[START][0] energy = 2.43765e+35
[START][1] energy = 2.43765e+35
[START][2] energy = 2.43765e+35
[START][3] energy = 2.43765e+35
[START][4] energy = 2.43765e+35
[END][0] energy = 3.11628e+35
[END][1] energy = 2.10605e+35
[END][2] energy = 3.11628e+35
[END][3] energy = 2.10605e+35
[END][4] energy = 2.10605e+35
[START][0] energy = 2.43765e+35
[START][1] energy = 2.43765e+35
[START][2] energy = 2.43765e+35
[START][3] energy = 2.43765e+35
[START][4] energy = 2.43765e+35
[END][0] energy = 3.11628e+35
[END][1] energy = 2.10605e+35
[END][2] energy = 3.11628e+35
[END][3] energy = 2.10605e+35
[END][4] energy = 2.10605e+35
[START][0] energy = 2.43765e+35
[START][1] energy = 2.43765e+35
[START][2] energy = 2.43765e+35
[START][3] energy = 2.43765e+35
[START][4] energy = 2.43765e+35
[END][0] energy = 3.11628e+35
[END][1] energy = 2.10605e+35
[END][2] energy = 3.11628e+35
[END][3] energy = 2.10605e+35
[END][4] energy = 2.10605e+35
[START][0] energy = 2.43765e+35
[START][1] energy = 2.43765e+35
[START][2] energy = 2.43765e+35
[START][3] energy = 2.43765e+35
[START][4] energy = 2.43765e+35
[END][0] energy = 2.43765e+35
[END][1] energy = 2.43765e+35
[END][2] energy = 2.43765e+35
[END][3] energy = 2.43765e+35
[END][4] energy = 2.43765e+35
Timings:
seq = -1.55015e+09
task = -1.55015e+09
spec = 26.3083
spec-reject = 15.2937
spec-max-0 = 28.0728
spec-max-1 = 21.4764
spec-max-2 = 23.6611
spec-max-3 = 24.5578
spec-max-4 = 26.3159
spec-max-5 = 26.3084
NumThreads = 10
NbLoops = 25
NbDomains = 5
NbParticlesPerDomain = 2000
BoxWidth = 1
displacement = 1e-05
Temperature = 0.5
Temperature = 3
Temperature = 5.5
Temperature = 8
Temperature = 10.5
[START][0] energy = 2.43765e+35
[START][1] energy = 2.43765e+35
[START][2] energy = 2.43765e+35
[START][3] energy = 2.43765e+35
[START][4] energy = 2.43765e+35
[END][0] energy = 3.11628e+35
[END][1] energy = 2.10605e+35
[END][2] energy = 3.11628e+35
[END][3] energy = 2.10605e+35
[END][4] energy = 2.10605e+35
[START][0] energy = 2.43765e+35
[START][1] energy = 2.43765e+35
[START][2] energy = 2.43765e+35
[START][3] energy = 2.43765e+35
[START][4] energy = 2.43765e+35
[END][0] energy = 3.11628e+35
[END][1] energy = 2.10605e+35
[END][2] energy = 3.11628e+35
[END][3] energy = 2.10605e+35
[END][4] energy = 2.10605e+35
[START][1] energy = 2.43765e+35
[START][0] energy = 2.43765e+35
[START][2] energy = 2.43765e+35
[START][3] energy = 2.43765e+35
[START][4] energy = 2.43765e+35
[END][0] energy = 3.11628e+35
[END][1] energy = 2.10605e+35
[END][2] energy = 3.11628e+35
[END][3] energy = 2.10605e+35
[END][4] energy = 2.10605e+35
[START][0] energy = 2.43765e+35
[START][1] energy = 2.43765e+35
[START][2] energy = 2.43765e+35
[START][3] energy = 2.43765e+35
[START][4] energy = 2.43765e+35
[END][0] energy = 3.11628e+35
[END][1] energy = 2.10605e+35
[END][2] energy = 3.11628e+35
[END][3] energy = 2.10605e+35
[END][4] energy = 2.10605e+35
[START][0] energy = 2.43765e+35
[START][1] energy = 2.43765e+35
[START][2] energy = 2.43765e+35
[START][3] energy = 2.43765e+35
[START][4] energy = 2.43765e+35
[END][0] energy = 3.11628e+35
[END][1] energy = 2.10605e+35
[END][2] energy = 3.11628e+35
[END][3] energy = 2.10605e+35
[END][4] energy = 2.10605e+35
[START][0] energy = 2.43765e+35
[START][1] energy = 2.43765e+35
[START][2] energy = 2.43765e+35
[START][3] energy = 2.43765e+35
[START][4] energy = 2.43765e+35
[END][0] energy = 3.11628e+35
[END][1] energy = 2.10605e+35
[END][2] energy = 3.11628e+35
[END][3] energy = 2.10605e+35
[END][4] energy = 2.10605e+35
[START][0] energy = 2.43765e+35
[START][1] energy = 2.43765e+35
[START][2] energy = 2.43765e+35
[START][3] energy = 2.43765e+35
[START][4] energy = 2.43765e+35
[END][0] energy = 3.11628e+35
[END][1] energy = 2.10605e+35
[END][2] energy = 3.11628e+35
[END][3] energy = 2.10605e+35
[END][4] energy = 2.10605e+35
[START][0] energy = 2.43765e+35
[START][2] energy = 2.43765e+35
[START][3] energy = 2.43765e+35
[START][4] energy = 2.43765e+35
[START][1] energy = 2.43765e+35
[END][0] energy = 2.43765e+35
[END][1] energy = 2.43765e+35
[END][2] energy = 2.43765e+35
[END][3] energy = 2.43765e+35
[END][4] energy = 2.43765e+35
Timings:
seq = -1.55015e+09
task = -1.55015e+09
spec = 25.8783
spec-reject = 14.6021
spec-max-0 = 28.2806
spec-max-1 = 21.4839
spec-max-2 = 23.0288
spec-max-3 = 24.9968
spec-max-4 = 26.5389
spec-max-5 = 26.3
NumThreads = 10
NbLoops = 25
NbDomains = 5
NbParticlesPerDomain = 2000
BoxWidth = 1
displacement = 1e-05
Temperature = 0.5
Temperature = 3
Temperature = 5.5
Temperature = 8
Temperature = 10.5
[START][0] energy = 2.43765e+35
[START][1] energy = 2.43765e+35
[START][2] energy = 2.43765e+35
[START][3] energy = 2.43765e+35
[START][4] energy = 2.43765e+35
[END][0] energy = 3.11628e+35
[END][1] energy = 2.10605e+35
[END][2] energy = 3.11628e+35
[END][3] energy = 2.10605e+35
[END][4] energy = 2.10605e+35
[START][0] energy = 2.43765e+35
[START][1] energy = 2.43765e+35
[START][2] energy = 2.43765e+35
[START][3] energy = 2.43765e+35
[START][4] energy = 2.43765e+35
[END][0] energy = 3.11628e+35
[END][1] energy = 2.10605e+35
[END][2] energy = 3.11628e+35
[END][3] energy = 2.10605e+35
[END][4] energy = 2.10605e+35
[START][0] energy = 2.43765e+35
[START][1] energy = 2.43765e+35
[START][2] energy = 2.43765e+35
[START][3] energy = 2.43765e+35
[START][4] energy = 2.43765e+35
[END][0] energy = 3.11628e+35
[END][1] energy = 2.10605e+35
[END][2] energy = 3.11628e+35
[END][3] energy = 2.10605e+35
[END][4] energy = 2.10605e+35
[START][0] energy = 2.43765e+35
[START][1] energy = 2.43765e+35
[START][2] energy = 2.43765e+35
[START][3] energy = 2.43765e+35
[START][4] energy = 2.43765e+35
[END][0] energy = 3.11628e+35
[END][1] energy = 2.10605e+35
[END][2] energy = 3.11628e+35
[END][3] energy = 2.10605e+35
[END][4] energy = 2.10605e+35
[START][0] energy = 2.43765e+35
[START][1] energy = 2.43765e+35
[START][2] energy = 2.43765e+35
[START][3] energy = 2.43765e+35
[START][4] energy = 2.43765e+35
[END][0] energy = 3.11628e+35
[END][1] energy = 2.10605e+35
[END][2] energy = 3.11628e+35
[END][3] energy = 2.10605e+35
[END][4] energy = 2.10605e+35
[START][0] energy = 2.43765e+35
[START][1] energy = 2.43765e+35
[START][2] energy = 2.43765e+35
[START][3] energy = 2.43765e+35
[START][4] energy = 2.43765e+35
[END][0] energy = 3.11628e+35
[END][1] energy = 2.10605e+35
[END][2] energy = 3.11628e+35
[END][3] energy = 2.10605e+35
[END][4] energy = 2.10605e+35
[START][0] energy = 2.43765e+35
[START][1] energy = 2.43765e+35
[START][2] energy = 2.43765e+35
[START][3] energy = 2.43765e+35
[START][4] energy = 2.43765e+35
[END][0] energy = 3.11628e+35
[END][1] energy = 2.10605e+35
[END][2] energy = 3.11628e+35
[END][3] energy = 2.10605e+35
[END][4] energy = 2.10605e+35
[START][0] energy = 2.43765e+35
[START][1] energy = 2.43765e+35
[START][2] energy = 2.43765e+35
[START][3] energy = 2.43765e+35
[START][4] energy = 2.43765e+35
[END][0] energy = 2.43765e+35
[END][1] energy = 2.43765e+35
[END][2] energy = 2.43765e+35
[END][3] energy = 2.43765e+35
[END][4] energy = 2.43765e+35
Timings:
seq = -1.55015e+09
task = -1.55015e+09
spec = 25.8785
spec-reject = 14.6114
spec-max-0 = 28.0685
spec-max-1 = 21.6938
spec-max-2 = 23.6715
spec-max-3 = 24.5622
spec-max-4 = 26.1099
spec-max-5 = 26.5353
NumThreads = 10
NbLoops = 25
NbDomains = 5
NbParticlesPerDomain = 2000
BoxWidth = 1
displacement = 1e-05
Temperature = 0.5
Temperature = 3
Temperature = 5.5
Temperature = 8
Temperature = 10.5
[START][0] energy = 2.43765e+35
[START][1] energy = 2.43765e+35
[START][2] energy = 2.43765e+35
[START][3] energy = 2.43765e+35
[START][4] energy = 2.43765e+35
[END][0] energy = 3.11628e+35
[END][1] energy = 2.10605e+35
[END][2] energy = 3.11628e+35
[END][3] energy = 2.10605e+35
[END][4] energy = 2.10605e+35
[START][1] energy = 2.43765e+35
[START][2] energy = 2.43765e+35
[START][3] energy = 2.43765e+35
[START][4] energy = 2.43765e+35
[START][0] energy = 2.43765e+35
[END][0] energy = 3.11628e+35
[END][1] energy = 2.10605e+35
[END][2] energy = 3.11628e+35
[END][3] energy = 2.10605e+35
[END][4] energy = 2.10605e+35
[START][0] energy = 2.43765e+35
[START][1] energy = 2.43765e+35
[START][2] energy = 2.43765e+35
[START][3] energy = 2.43765e+35
[START][4] energy = 2.43765e+35
[END][0] energy = 3.11628e+35
[END][1] energy = 2.10605e+35
[END][2] energy = 3.11628e+35
[END][3] energy = 2.10605e+35
[END][4] energy = 2.10605e+35
[START][0] energy = 2.43765e+35
[START][1] energy = 2.43765e+35
[START][2] energy = 2.43765e+35
[START][3] energy = 2.43765e+35
[START][4] energy = 2.43765e+35
[END][0] energy = 3.11628e+35
[END][1] energy = 2.10605e+35
[END][2] energy = 3.11628e+35
[END][3] energy = 2.10605e+35
[END][4] energy = 2.10605e+35
[START][0] energy = 2.43765e+35
[START][1] energy = 2.43765e+35
[START][2] energy = 2.43765e+35
[START][3] energy = 2.43765e+35
[START][4] energy = 2.43765e+35
[END][0] energy = 3.11628e+35
[END][1] energy = 2.10605e+35
[END][2] energy = 3.11628e+35
[END][3] energy = 2.10605e+35
[END][4] energy = 2.10605e+35
[START][0] energy = 2.43765e+35
[START][1] energy = 2.43765e+35
[START][2] energy = 2.43765e+35
[START][3] energy = 2.43765e+35
[START][4] energy = 2.43765e+35
[END][0] energy = 3.11628e+35
[END][1] energy = 2.10605e+35
[END][2] energy = 3.11628e+35
[END][3] energy = 2.10605e+35
[END][4] energy = 2.10605e+35
[START][0] energy = 2.43765e+35
[START][1] energy = 2.43765e+35
[START][2] energy = 2.43765e+35
[START][3] energy = 2.43765e+35
[START][4] energy = 2.43765e+35
[END][0] energy = 3.11628e+35
[END][1] energy = 2.10605e+35
[END][2] energy = 3.11628e+35
[END][3] energy = 2.10605e+35
[END][4] energy = 2.10605e+35
[START][0] energy = 2.43765e+35
[START][1] energy = 2.43765e+35
[START][2] energy = 2.43765e+35
[START][3] energy = 2.43765e+35
[START][4] energy = 2.43765e+35
[END][0] energy = 2.43765e+35
[END][1] energy = 2.43765e+35
[END][2] energy = 2.43765e+35
[END][3] energy = 2.43765e+35
[END][4] energy = 2.43765e+35
Timings:
seq = -1.55015e+09
task = -1.55015e+09
spec = 26.108
spec-reject = 14.6018
spec-max-0 = 28.0737
spec-max-1 = 21.4812
spec-max-2 = 23.457
spec-max-3 = 24.7837
spec-max-4 = 26.5306
spec-max-5 = 26.747
NumThreads = 10
NbLoops = 25
NbDomains = 5
NbParticlesPerDomain = 2000
BoxWidth = 1
displacement = 1e-05
Temperature = 0.5
Temperature = 3
Temperature = 5.5
Temperature = 8
Temperature = 10.5
[START][0] energy = 2.43765e+35
[START][1] energy = 2.43765e+35
[START][2] energy = 2.43765e+35
[START][3] energy = 2.43765e+35
[START][4] energy = 2.43765e+35
[END][0] energy = 3.11628e+35
[END][1] energy = 2.10605e+35
[END][2] energy = 3.11628e+35
[END][3] energy = 2.10605e+35
[END][4] energy = 2.10605e+35
[START][0] energy = 2.43765e+35
[START][1] energy = 2.43765e+35
[START][2] energy = 2.43765e+35
[START][3] energy = 2.43765e+35
[START][4] energy = 2.43765e+35
[END][0] energy = 3.11628e+35
[END][1] energy = 2.10605e+35
[END][2] energy = 3.11628e+35
[END][3] energy = 2.10605e+35
[END][4] energy = 2.10605e+35
[START][0] energy = 2.43765e+35
[START][1] energy = 2.43765e+35
[START][2] energy = 2.43765e+35
[START][3] energy = 2.43765e+35
[START][4] energy = 2.43765e+35
[END][0] energy = 3.11628e+35
[END][1] energy = 2.10605e+35
[END][2] energy = 3.11628e+35
[END][3] energy = 2.10605e+35
[END][4] energy = 2.10605e+35
[START][0] energy = 2.43765e+35
[START][1] energy = 2.43765e+35
[START][2] energy = 2.43765e+35
[START][3] energy = 2.43765e+35
[START][4] energy = 2.43765e+35
[END][0] energy = 3.11628e+35
[END][1] energy = 2.10605e+35
[END][2] energy = 3.11628e+35
[END][3] energy = 2.10605e+35
[END][4] energy = 2.10605e+35
[START][0] energy = 2.43765e+35
[START][1] energy = 2.43765e+35
[START][2] energy = 2.43765e+35
[START][3] energy = 2.43765e+35
[START][4] energy = 2.43765e+35
[END][0] energy = 3.11628e+35
[END][1] energy = 2.10605e+35
[END][2] energy = 3.11628e+35
[END][3] energy = 2.10605e+35
[END][4] energy = 2.10605e+35
[START][0] energy = 2.43765e+35
[START][1] energy = 2.43765e+35
[START][3] energy = 2.43765e+35
[START][4] energy = 2.43765e+35
[START][2] energy = 2.43765e+35
[END][0] energy = 3.11628e+35
[END][1] energy = 2.10605e+35
[END][2] energy = 3.11628e+35
[END][3] energy = 2.10605e+35
[END][4] energy = 2.10605e+35
[START][0] energy = 2.43765e+35
[START][1] energy = 2.43765e+35
[START][2] energy = 2.43765e+35
[START][3] energy = 2.43765e+35
[START][4] energy = 2.43765e+35
[END][0] energy = 3.11628e+35
[END][1] energy = 2.10605e+35
[END][2] energy = 3.11628e+35
[END][3] energy = 2.10605e+35
[END][4] energy = 2.10605e+35
[START][0] energy = 2.43765e+35
[START][1] energy = 2.43765e+35
[START][2] energy = 2.43765e+35
[START][3] energy = 2.43765e+35
[START][4] energy = 2.43765e+35
[END][0] energy = 2.43765e+35
[END][1] energy = 2.43765e+35
[END][2] energy = 2.43765e+35
[END][3] energy = 2.43765e+35
[END][4] energy = 2.43765e+35
Timings:
seq = -1.55015e+09
task = -1.55015e+09
spec = 26.3219
spec-reject = 14.6238
spec-max-0 = 28.0732
spec-max-1 = 21.6951
spec-max-2 = 23.2467
spec-max-3 = 25.0061
spec-max-4 = 26.095
spec-max-5 = 26.966
