# Supplementary material for: Increasing the degree of parallelism using speculative execution in task-based runtime systems
Source: PeerJ Comput Sci. 2019 Mar 18;5:e183. doi: 10.7717/peerj-cs.183 (PMC7924448; doi:10.7717/peerj-cs.183)
Supplement: Supplemental Information 2 — This file includes the output of the executions generated by the given script and which are shown in the publication. The script also contains functions to transform these files into tables to generate the figures. [file peerj-cs-05-183-s002.zip › Spetabaru-Output/remc10-15.output]

NumThreads = 15
NbLoops = 10
NbDomains = 5
NbParticlesPerDomain = 2000
BoxWidth = 1
displacement = 1e-05
Temperature = 0.5
Temperature = 3
Temperature = 5.5
Temperature = 8
Temperature = 10.5
[START][0] energy = 2.43765e+35
[START][1] energy = 2.43765e+35
[START][2] energy = 2.43765e+35
[START][3] energy = 2.43765e+35
[START][4] energy = 2.43765e+35
[END][0] energy = 2.37801e+35
[END][1] energy = 2.42822e+35
[END][2] energy = 2.37801e+35
[END][3] energy = 2.42822e+35
[END][4] energy = 2.42822e+35
[START][0] energy = 2.43765e+35
[START][1] energy = 2.43765e+35
[START][2] energy = 2.43765e+35
[START][3] energy = 2.43765e+35
[START][4] energy = 2.43765e+35
[END][0] energy = 2.37801e+35
[END][1] energy = 2.42822e+35
[END][2] energy = 2.37801e+35
[END][3] energy = 2.42822e+35
[END][4] energy = 2.42822e+35
[START][0] energy = 2.43765e+35
[START][1] energy = 2.43765e+35
[START][2] energy = 2.43765e+35
[START][3] energy = 2.43765e+35
[START][4] energy = 2.43765e+35
[END][0] energy = 2.37801e+35
[END][1] energy = 2.42822e+35
[END][2] energy = 2.37801e+35
[END][3] energy = 2.42822e+35
[END][4] energy = 2.42822e+35
[START][0] energy = 2.43765e+35
[START][1] energy = 2.43765e+35
[START][2] energy = 2.43765e+35
[START][3] energy = 2.43765e+35
[START][4] energy = 2.43765e+35
[END][0] energy = 2.37801e+35
[END][1] energy = 2.42822e+35
[END][2] energy = 2.37801e+35
[END][3] energy = 2.42822e+35
[END][4] energy = 2.42822e+35
[START][0] energy = 2.43765e+35
[START][1] energy = 2.43765e+35
[START][2] energy = 2.43765e+35
[START][3] energy = 2.43765e+35
[START][4] energy = 2.43765e+35
[END][0] energy = 2.37801e+35
[END][1] energy = 2.42822e+35
[END][2] energy = 2.37801e+35
[END][3] energy = 2.42822e+35
[END][4] energy = 2.42822e+35
[START][0] energy = 2.43765e+35
[START][1] energy = 2.43765e+35
[START][2] energy = 2.43765e+35
[START][3] energy = 2.43765e+35
[START][4] energy = 2.43765e+35
[END][0] energy = 2.37801e+35
[END][1] energy = 2.42822e+35
[END][2] energy = 2.37801e+35
[END][3] energy = 2.42822e+35
[END][4] energy = 2.42822e+35
[START][0] energy = 2.43765e+35
[START][1] energy = 2.43765e+35
[START][2] energy = 2.43765e+35
[START][3] energy = 2.43765e+35
[START][4] energy = 2.43765e+35
[END][0] energy = 2.37801e+35
[END][1] energy = 2.42822e+35
[END][2] energy = 2.37801e+35
[END][3] energy = 2.42822e+35
[END][4] energy = 2.42822e+35
[START][0] energy = 2.43765e+35
[START][1] energy = 2.43765e+35
[START][2] energy = 2.43765e+35
[START][3] energy = 2.43765e+35
[START][4] energy = 2.43765e+35
[END][0] energy = 2.43765e+35
[END][1] energy = 2.43765e+35
[END][2] energy = 2.43765e+35
[END][3] energy = 2.43765e+35
[END][4] energy = 2.43765e+35
Timings:
seq = -1.55015e+09
task = -1.55015e+09
spec = 10.031
spec-reject = 4.35542
spec-max-0 = 11.5642
spec-max-1 = 9.14907
spec-max-2 = 9.13942
spec-max-3 = 9.37197
spec-max-4 = 10.2365
spec-max-5 = 10.2352
NumThreads = 15
NbLoops = 10
NbDomains = 5
NbParticlesPerDomain = 2000
BoxWidth = 1
displacement = 1e-05
Temperature = 0.5
Temperature = 3
Temperature = 5.5
Temperature = 8
Temperature = 10.5
[START][1] energy = 2.43765e+35
[START][2] energy = 2.43765e+35
[START][3] energy = 2.43765e+35
[START][4] energy = 2.43765e+35
[START][0] energy = 2.43765e+35
[END][0] energy = 2.37801e+35
[END][1] energy = 2.42822e+35
[END][2] energy = 2.37801e+35
[END][3] energy = 2.42822e+35
[END][4] energy = 2.42822e+35
[START][0] energy = 2.43765e+35
[START][1] energy = 2.43765e+35
[START][2] energy = 2.43765e+35
[START][3] energy = 2.43765e+35
[START][4] energy = 2.43765e+35
[END][0] energy = 2.37801e+35
[END][1] energy = 2.42822e+35
[END][2] energy = 2.37801e+35
[END][3] energy = 2.42822e+35
[END][4] energy = 2.42822e+35
[START][0] energy = 2.43765e+35
[START][1] energy = 2.43765e+35
[START][2] energy = 2.43765e+35
[START][3] energy = 2.43765e+35
[START][4] energy = 2.43765e+35
[END][0] energy = 2.37801e+35
[END][1] energy = 2.42822e+35
[END][2] energy = 2.37801e+35
[END][3] energy = 2.42822e+35
[END][4] energy = 2.42822e+35
[START][0] energy = 2.43765e+35
[START][1] energy = 2.43765e+35
[START][2] energy = 2.43765e+35
[START][3] energy = 2.43765e+35
[START][4] energy = 2.43765e+35
[END][0] energy = 2.37801e+35
[END][1] energy = 2.42822e+35
[END][2] energy = 2.37801e+35
[END][3] energy = 2.42822e+35
[END][4] energy = 2.42822e+35
[START][0] energy = 2.43765e+35
[START][1] energy = 2.43765e+35
[START][2] energy = 2.43765e+35
[START][3] energy = 2.43765e+35
[START][4] energy = 2.43765e+35
[END][0] energy = 2.37801e+35
[END][1] energy = 2.42822e+35
[END][2] energy = 2.37801e+35
[END][3] energy = 2.42822e+35
[END][4] energy = 2.42822e+35
[START][0] energy = 2.43765e+35
[START][1] energy = 2.43765e+35
[START][2] energy = 2.43765e+35
[START][3] energy = 2.43765e+35
[START][4] energy = 2.43765e+35
[END][0] energy = 2.37801e+35
[END][1] energy = 2.42822e+35
[END][2] energy = 2.37801e+35
[END][3] energy = 2.42822e+35
[END][4] energy = 2.42822e+35
[START][0] energy = 2.43765e+35
[START][1] energy = 2.43765e+35
[START][2] energy = 2.43765e+35
[START][3] energy = 2.43765e+35
[START][4] energy = 2.43765e+35
[END][0] energy = 2.37801e+35
[END][1] energy = 2.42822e+35
[END][2] energy = 2.37801e+35
[END][3] energy = 2.42822e+35
[END][4] energy = 2.42822e+35
[START][0] energy = 2.43765e+35
[START][1] energy = 2.43765e+35
[START][2] energy = 2.43765e+35
[START][3] energy = 2.43765e+35
[START][4] energy = 2.43765e+35
[END][0] energy = 2.43765e+35
[END][1] energy = 2.43765e+35
[END][2] energy = 2.43765e+35
[END][3] energy = 2.43765e+35
[END][4] energy = 2.43765e+35
Timings:
seq = -1.55015e+09
task = -1.55015e+09
spec = 10.2429
spec-reject = 4.36738
spec-max-0 = 11.5652
spec-max-1 = 9.14474
spec-max-2 = 8.93293
spec-max-3 = 9.36277
spec-max-4 = 10.0213
spec-max-5 = 10.2444
NumThreads = 15
NbLoops = 10
NbDomains = 5
NbParticlesPerDomain = 2000
BoxWidth = 1
displacement = 1e-05
Temperature = 0.5
Temperature = 3
Temperature = 5.5
Temperature = 8
Temperature = 10.5
[START][0] energy = 2.43765e+35
[START][1] energy = 2.43765e+35
[START][2] energy = 2.43765e+35
[START][3] energy = 2.43765e+35
[START][4] energy = 2.43765e+35
[END][0] energy = 2.37801e+35
[END][1] energy = 2.42822e+35
[END][2] energy = 2.37801e+35
[END][3] energy = 2.42822e+35
[END][4] energy = 2.42822e+35
[START][0] energy = 2.43765e+35
[START][1] energy = 2.43765e+35
[START][2] energy = 2.43765e+35
[START][3] energy = 2.43765e+35
[START][4] energy = 2.43765e+35
[END][0] energy = 2.37801e+35
[END][1] energy = 2.42822e+35
[END][2] energy = 2.37801e+35
[END][3] energy = 2.42822e+35
[END][4] energy = 2.42822e+35
[START][0] energy = 2.43765e+35
[START][1] energy = 2.43765e+35
[START][2] energy = 2.43765e+35
[START][3] energy = 2.43765e+35
[START][4] energy = 2.43765e+35
[END][0] energy = 2.37801e+35
[END][1] energy = 2.42822e+35
[END][2] energy = 2.37801e+35
[END][3] energy = 2.42822e+35
[END][4] energy = 2.42822e+35
[START][0] energy = 2.43765e+35
[START][1] energy = 2.43765e+35
[START][2] energy = 2.43765e+35
[START][3] energy = 2.43765e+35
[START][4] energy = 2.43765e+35
[END][0] energy = 2.37801e+35
[END][1] energy = 2.42822e+35
[END][2] energy = 2.37801e+35
[END][3] energy = 2.42822e+35
[END][4] energy = 2.42822e+35
[START][0] energy = 2.43765e+35
[START][1] energy = 2.43765e+35
[START][2] energy = 2.43765e+35
[START][3] energy = 2.43765e+35
[START][4] energy = 2.43765e+35
[END][0] energy = 2.37801e+35
[END][1] energy = 2.42822e+35
[END][2] energy = 2.37801e+35
[END][3] energy = 2.42822e+35
[END][4] energy = 2.42822e+35
[START][1] energy = 2.43765e+35
[START][2] energy = 2.43765e+35
[START][3] energy = 2.43765e+35
[START][4] energy = 2.43765e+35
[START][0] energy = 2.43765e+35
[END][0] energy = 2.37801e+35
[END][1] energy = 2.42822e+35
[END][2] energy = 2.37801e+35
[END][3] energy = 2.42822e+35
[END][4] energy = 2.42822e+35
[START][0] energy = 2.43765e+35
[START][1] energy = 2.43765e+35
[START][2] energy = 2.43765e+35
[START][3] energy = 2.43765e+35
[START][4] energy = 2.43765e+35
[END][0] energy = 2.37801e+35
[END][1] energy = 2.42822e+35
[END][2] energy = 2.37801e+35
[END][3] energy = 2.42822e+35
[END][4] energy = 2.42822e+35
[START][0] energy = 2.43765e+35
[START][1] energy = 2.43765e+35
[START][2] energy = 2.43765e+35
[START][3] energy = 2.43765e+35
[START][4] energy = 2.43765e+35
[END][0] energy = 2.43765e+35
[END][1] energy = 2.43765e+35
[END][2] energy = 2.43765e+35
[END][3] energy = 2.43765e+35
[END][4] energy = 2.43765e+35
Timings:
seq = -1.55015e+09
task = -1.55015e+09
spec = 10.0146
spec-reject = 4.57139
spec-max-0 = 11.562
spec-max-1 = 9.14597
spec-max-2 = 9.13528
spec-max-3 = 9.57626
spec-max-4 = 10.247
spec-max-5 = 10.2375
NumThreads = 15
NbLoops = 10
NbDomains = 5
NbParticlesPerDomain = 2000
BoxWidth = 1
displacement = 1e-05
Temperature = 0.5
Temperature = 3
Temperature = 5.5
Temperature = 8
Temperature = 10.5
[START][0] energy = 2.43765e+35
[START][1] energy = 2.43765e+35
[START][2] energy = 2.43765e+35
[START][3] energy = 2.43765e+35
[START][4] energy = 2.43765e+35
[END][0] energy = 2.37801e+35
[END][1] energy = 2.42822e+35
[END][2] energy = 2.37801e+35
[END][3] energy = 2.42822e+35
[END][4] energy = 2.42822e+35
[START][0] energy = 2.43765e+35
[START][1] energy = 2.43765e+35
[START][2] energy = 2.43765e+35
[START][3] energy = 2.43765e+35
[START][4] energy = 2.43765e+35
[END][0] energy = 2.37801e+35
[END][1] energy = 2.42822e+35
[END][2] energy = 2.37801e+35
[END][3] energy = 2.42822e+35
[END][4] energy = 2.42822e+35
[START][0] energy = 2.43765e+35
[START][1] energy = 2.43765e+35
[START][2] energy = 2.43765e+35
[START][3] energy = 2.43765e+35
[START][4] energy = 2.43765e+35
[END][0] energy = 2.37801e+35
[END][1] energy = 2.42822e+35
[END][2] energy = 2.37801e+35
[END][3] energy = 2.42822e+35
[END][4] energy = 2.42822e+35
[START][0] energy = 2.43765e+35
[START][1] energy = 2.43765e+35
[START][2] energy = 2.43765e+35
[START][3] energy = 2.43765e+35
[START][4] energy = 2.43765e+35
[END][0] energy = 2.37801e+35
[END][1] energy = 2.42822e+35
[END][2] energy = 2.37801e+35
[END][3] energy = 2.42822e+35
[END][4] energy = 2.42822e+35
[START][0] energy = 2.43765e+35
[START][1] energy = 2.43765e+35
[START][2] energy = 2.43765e+35
[START][3] energy = 2.43765e+35
[START][4] energy = 2.43765e+35
[END][0] energy = 2.37801e+35
[END][1] energy = 2.42822e+35
[END][2] energy = 2.37801e+35
[END][3] energy = 2.42822e+35
[END][4] energy = 2.42822e+35
[START][0] energy = 2.43765e+35
[START][1] energy = 2.43765e+35
[START][2] energy = 2.43765e+35
[START][3] energy = 2.43765e+35
[START][4] energy = 2.43765e+35
[END][0] energy = 2.37801e+35
[END][1] energy = 2.42822e+35
[END][2] energy = 2.37801e+35
[END][3] energy = 2.42822e+35
[END][4] energy = 2.42822e+35
[START][0] energy = 2.43765e+35
[START][1] energy = 2.43765e+35
[START][2] energy = 2.43765e+35
[START][3] energy = 2.43765e+35
[START][4] energy = 2.43765e+35
[END][0] energy = 2.37801e+35
[END][1] energy = 2.42822e+35
[END][2] energy = 2.37801e+35
[END][3] energy = 2.42822e+35
[END][4] energy = 2.42822e+35
[START][0] energy = 2.43765e+35
[START][1] energy = 2.43765e+35
[START][2] energy = 2.43765e+35
[START][3] energy = 2.43765e+35
[START][4] energy = 2.43765e+35
[END][0] energy = 2.43765e+35
[END][1] energy = 2.43765e+35
[END][2] energy = 2.43765e+35
[END][3] energy = 2.43765e+35
[END][4] energy = 2.43765e+35
Timings:
seq = -1.55015e+09
task = -1.55015e+09
spec = 10.2428
spec-reject = 4.35946
spec-max-0 = 11.5679
spec-max-1 = 9.14539
spec-max-2 = 9.1438
spec-max-3 = 9.79136
spec-max-4 = 10.2386
spec-max-5 = 10.0154
NumThreads = 15
NbLoops = 10
NbDomains = 5
NbParticlesPerDomain = 2000
BoxWidth = 1
displacement = 1e-05
Temperature = 0.5
Temperature = 3
Temperature = 5.5
Temperature = 8
Temperature = 10.5
[START][0] energy = 2.43765e+35
[START][1] energy = 2.43765e+35
[START][2] energy = 2.43765e+35
[START][3] energy = 2.43765e+35
[START][4] energy = 2.43765e+35
[END][0] energy = 2.37801e+35
[END][1] energy = 2.42822e+35
[END][2] energy = 2.37801e+35
[END][3] energy = 2.42822e+35
[END][4] energy = 2.42822e+35
[START][0] energy = 2.43765e+35
[START][1] energy = 2.43765e+35
[START][2] energy = 2.43765e+35
[START][3] energy = 2.43765e+35
[START][4] energy = 2.43765e+35
[END][0] energy = 2.37801e+35
[END][1] energy = 2.42822e+35
[END][2] energy = 2.37801e+35
[END][3] energy = 2.42822e+35
[END][4] energy = 2.42822e+35
[START][0] energy = 2.43765e+35
[START][1] energy = 2.43765e+35
[START][2] energy = 2.43765e+35
[START][3] energy = 2.43765e+35
[START][4] energy = 2.43765e+35
[END][0] energy = 2.37801e+35
[END][1] energy = 2.42822e+35
[END][2] energy = 2.37801e+35
[END][3] energy = 2.42822e+35
[END][4] energy = 2.42822e+35
[START][0] energy = 2.43765e+35
[START][1] energy = 2.43765e+35
[START][2] energy = 2.43765e+35
[START][3] energy = 2.43765e+35
[START][4] energy = 2.43765e+35
[END][0] energy = 2.37801e+35
[END][1] energy = 2.42822e+35
[END][2] energy = 2.37801e+35
[END][3] energy = 2.42822e+35
[END][4] energy = 2.42822e+35
[START][0] energy = 2.43765e+35
[START][1] energy = 2.43765e+35
[START][2] energy = 2.43765e+35
[START][3] energy = 2.43765e+35
[START][4] energy = 2.43765e+35
[END][0] energy = 2.37801e+35
[END][1] energy = 2.42822e+35
[END][2] energy = 2.37801e+35
[END][3] energy = 2.42822e+35
[END][4] energy = 2.42822e+35
[START][0] energy = 2.43765e+35
[START][1] energy = 2.43765e+35
[START][2] energy = 2.43765e+35
[START][3] energy = 2.43765e+35
[START][4] energy = 2.43765e+35
[END][0] energy = 2.37801e+35
[END][1] energy = 2.42822e+35
[END][2] energy = 2.37801e+35
[END][3] energy = 2.42822e+35
[END][4] energy = 2.42822e+35
[START][0] energy = 2.43765e+35
[START][1] energy = 2.43765e+35
[START][2] energy = 2.43765e+35
[START][3] energy = 2.43765e+35
[START][4] energy = 2.43765e+35
[END][0] energy = 2.37801e+35
[END][1] energy = 2.42822e+35
[END][2] energy = 2.37801e+35
[END][3] energy = 2.42822e+35
[END][4] energy = 2.42822e+35
[START][0] energy = 2.43765e+35
[START][1] energy = 2.43765e+35
[START][2] energy = 2.43765e+35
[START][3] energy = 2.43765e+35
[START][4] energy = 2.43765e+35
[END][0] energy = 2.43765e+35
[END][1] energy = 2.43765e+35
[END][2] energy = 2.43765e+35
[END][3] energy = 2.43765e+35
[END][4] energy = 2.43765e+35
Timings:
seq = -1.55015e+09
task = -1.55015e+09
spec = 10.2413
spec-reject = 4.35387
spec-max-0 = 11.569
spec-max-1 = 9.14353
spec-max-2 = 8.92529
spec-max-3 = 9.58413
spec-max-4 = 10.2378
spec-max-5 = 10.2421
