# Supplementary material for: Increasing the degree of parallelism using speculative execution in task-based runtime systems
Source: PeerJ Comput Sci. 2019 Mar 18;5:e183. doi: 10.7717/peerj-cs.183 (PMC7924448; doi:10.7717/peerj-cs.183)
Supplement: Supplemental Information 2 — This file includes the output of the executions generated by the given script and which are shown in the publication. The script also contains functions to transform these files into tables to generate the figures. [file peerj-cs-05-183-s002.zip › Spetabaru-Output/remc25-5.output]

NumThreads = 5
NbLoops = 25
NbDomains = 5
NbParticlesPerDomain = 2000
BoxWidth = 1
displacement = 1e-05
Temperature = 0.5
Temperature = 3
Temperature = 5.5
Temperature = 8
Temperature = 10.5
[START][0] energy = 2.43765e+35
[START][1] energy = 2.43765e+35
[START][2] energy = 2.43765e+35
[START][3] energy = 2.43765e+35
[START][4] energy = 2.43765e+35
[END][0] energy = 3.11628e+35
[END][1] energy = 2.10605e+35
[END][2] energy = 3.11628e+35
[END][3] energy = 2.10605e+35
[END][4] energy = 2.10605e+35
[START][0] energy = 2.43765e+35
[START][1] energy = 2.43765e+35
[START][2] energy = 2.43765e+35
[START][3] energy = 2.43765e+35
[START][4] energy = 2.43765e+35
[END][0] energy = 3.11628e+35
[END][1] energy = 2.10605e+35
[END][2] energy = 3.11628e+35
[END][3] energy = 2.10605e+35
[END][4] energy = 2.10605e+35
[START][0] energy = 2.43765e+35
[START][1] energy = 2.43765e+35
[START][2] energy = 2.43765e+35
[START][3] energy = 2.43765e+35
[START][4] energy = 2.43765e+35
[END][0] energy = 3.11628e+35
[END][1] energy = 2.10605e+35
[END][2] energy = 3.11628e+35
[END][3] energy = 2.10605e+35
[END][4] energy = 2.10605e+35
[START][0] energy = 2.43765e+35
[START][1] energy = 2.43765e+35
[START][2] energy = 2.43765e+35
[START][3] energy = 2.43765e+35
[START][4] energy = 2.43765e+35
[END][0] energy = 3.11628e+35
[END][1] energy = 2.10605e+35
[END][2] energy = 3.11628e+35
[END][3] energy = 2.10605e+35
[END][4] energy = 2.10605e+35
[START][0] energy = 2.43765e+35
[START][1] energy = 2.43765e+35
[START][2] energy = 2.43765e+35
[START][3] energy = 2.43765e+35
[START][4] energy = 2.43765e+35
[END][0] energy = 3.11628e+35
[END][1] energy = 2.10605e+35
[END][2] energy = 3.11628e+35
[END][3] energy = 2.10605e+35
[END][4] energy = 2.10605e+35
[START][0] energy = 2.43765e+35
[START][1] energy = 2.43765e+35
[START][2] energy = 2.43765e+35
[START][3] energy = 2.43765e+35
[START][4] energy = 2.43765e+35
[END][0] energy = 3.11628e+35
[END][1] energy = 2.10605e+35
[END][2] energy = 3.11628e+35
[END][3] energy = 2.10605e+35
[END][4] energy = 2.10605e+35
[START][0] energy = 2.43765e+35
[START][1] energy = 2.43765e+35
[START][2] energy = 2.43765e+35
[START][3] energy = 2.43765e+35
[START][4] energy = 2.43765e+35
[END][0] energy = 3.11628e+35
[END][1] energy = 2.10605e+35
[END][2] energy = 3.11628e+35
[END][3] energy = 2.10605e+35
[END][4] energy = 2.10605e+35
[START][0] energy = 2.43765e+35
[START][1] energy = 2.43765e+35
[START][2] energy = 2.43765e+35
[START][3] energy = 2.43765e+35
[START][4] energy = 2.43765e+35
[END][0] energy = 3.11628e+35
[END][1] energy = 2.10605e+35
[END][2] energy = 3.11628e+35
[END][3] energy = 2.10605e+35
[END][4] energy = 2.10605e+35
[START][1] energy = 2.43765e+35
[START][0] energy = 2.43765e+35
[START][2] energy = 2.43765e+35
[START][3] energy = 2.43765e+35
[START][4] energy = 2.43765e+35
[END][0] energy = 3.11628e+35
[END][1] energy = 2.10605e+35
[END][2] energy = 3.11628e+35
[END][3] energy = 2.10605e+35
[END][4] energy = 2.10605e+35
[START][0] energy = 2.43765e+35
[START][1] energy = 2.43765e+35
[START][2] energy = 2.43765e+35
[START][3] energy = 2.43765e+35
[START][4] energy = 2.43765e+35
[END][0] energy = 2.43765e+35
[END][1] energy = 2.43765e+35
[END][2] energy = 2.43765e+35
[END][3] energy = 2.43765e+35
[END][4] energy = 2.43765e+35
Timings:
seq = 139.389
task = 28.0264
spec = 40.1256
spec-reject = 28.4202
spec-max-0 = 28.2909
spec-max-1 = 33.5246
spec-max-2 = 38.3676
spec-max-3 = 39.0286
spec-max-4 = 39.6789
spec-max-5 = 39.9013
NumThreads = 5
NbLoops = 25
NbDomains = 5
NbParticlesPerDomain = 2000
BoxWidth = 1
displacement = 1e-05
Temperature = 0.5
Temperature = 3
Temperature = 5.5
Temperature = 8
Temperature = 10.5
[START][0] energy = 2.43765e+35
[START][1] energy = 2.43765e+35
[START][2] energy = 2.43765e+35
[START][3] energy = 2.43765e+35
[START][4] energy = 2.43765e+35
[END][0] energy = 3.11628e+35
[END][1] energy = 2.10605e+35
[END][2] energy = 3.11628e+35
[END][3] energy = 2.10605e+35
[END][4] energy = 2.10605e+35
[START][0] energy = 2.43765e+35
[START][1] energy = 2.43765e+35
[START][2] energy = 2.43765e+35
[START][3] energy = 2.43765e+35
[START][4] energy = 2.43765e+35
[END][0] energy = 3.11628e+35
[END][1] energy = 2.10605e+35
[END][2] energy = 3.11628e+35
[END][3] energy = 2.10605e+35
[END][4] energy = 2.10605e+35
[START][0] energy = 2.43765e+35
[START][1] energy = 2.43765e+35
[START][2] energy = 2.43765e+35
[START][3] energy = 2.43765e+35
[START][4] energy = 2.43765e+35
[END][0] energy = 3.11628e+35
[END][1] energy = 2.10605e+35
[END][2] energy = 3.11628e+35
[END][3] energy = 2.10605e+35
[END][4] energy = 2.10605e+35
[START][0] energy = 2.43765e+35
[START][1] energy = 2.43765e+35
[START][2] energy = 2.43765e+35
[START][3] energy = 2.43765e+35
[START][4] energy = 2.43765e+35
[END][0] energy = 3.11628e+35
[END][1] energy = 2.10605e+35
[END][2] energy = 3.11628e+35
[END][3] energy = 2.10605e+35
[END][4] energy = 2.10605e+35
[START][0] energy = 2.43765e+35
[START][1] energy = 2.43765e+35
[START][3] energy = 2.43765e+35
[START][2] energy = 2.43765e+35
[START][4] energy = 2.43765e+35
[END][0] energy = 3.11628e+35
[END][1] energy = 2.10605e+35
[END][2] energy = 3.11628e+35
[END][3] energy = 2.10605e+35
[END][4] energy = 2.10605e+35
[START][0] energy = 2.43765e+35
[START][1] energy = 2.43765e+35
[START][2] energy = 2.43765e+35
[START][3] energy = 2.43765e+35
[START][4] energy = 2.43765e+35
[END][0] energy = 3.11628e+35
[END][1] energy = 2.10605e+35
[END][2] energy = 3.11628e+35
[END][3] energy = 2.10605e+35
[END][4] energy = 2.10605e+35
[START][0] energy = 2.43765e+35
[START][1] energy = 2.43765e+35
[START][2] energy = 2.43765e+35
[START][3] energy = 2.43765e+35
[START][4] energy = 2.43765e+35
[END][0] energy = 3.11628e+35
[END][1] energy = 2.10605e+35
[END][2] energy = 3.11628e+35
[END][3] energy = 2.10605e+35
[END][4] energy = 2.10605e+35
[START][0] energy = 2.43765e+35
[START][1] energy = 2.43765e+35
[START][2] energy = 2.43765e+35
[START][3] energy = 2.43765e+35
[START][4] energy = 2.43765e+35
[END][0] energy = 3.11628e+35
[END][1] energy = 2.10605e+35
[END][2] energy = 3.11628e+35
[END][3] energy = 2.10605e+35
[END][4] energy = 2.10605e+35
[START][0] energy = 2.43765e+35
[START][1] energy = 2.43765e+35
[START][2] energy = 2.43765e+35
[START][3] energy = 2.43765e+35
[START][4] energy = 2.43765e+35
[END][0] energy = 3.11628e+35
[END][1] energy = 2.10605e+35
[END][2] energy = 3.11628e+35
[END][3] energy = 2.10605e+35
[END][4] energy = 2.10605e+35
[START][0] energy = 2.43765e+35
[START][1] energy = 2.43765e+35
[START][2] energy = 2.43765e+35
[START][3] energy = 2.43765e+35
[START][4] energy = 2.43765e+35
[END][0] energy = 2.43765e+35
[END][1] energy = 2.43765e+35
[END][2] energy = 2.43765e+35
[END][3] energy = 2.43765e+35
[END][4] energy = 2.43765e+35
Timings:
seq = 139.392
task = 28.0326
spec = 40.3605
spec-reject = 28.4181
spec-max-0 = 28.2795
spec-max-1 = 34.1919
spec-max-2 = 38.3956
spec-max-3 = 39.477
spec-max-4 = 41.2247
spec-max-5 = 39.4665
NumThreads = 5
NbLoops = 25
NbDomains = 5
NbParticlesPerDomain = 2000
BoxWidth = 1
displacement = 1e-05
Temperature = 0.5
Temperature = 3
Temperature = 5.5
Temperature = 8
Temperature = 10.5
[START][0] energy = 2.43765e+35
[START][1] energy = 2.43765e+35
[START][2] energy = 2.43765e+35
[START][3] energy = 2.43765e+35
[START][4] energy = 2.43765e+35
[END][0] energy = 3.11628e+35
[END][1] energy = 2.10605e+35
[END][2] energy = 3.11628e+35
[END][3] energy = 2.10605e+35
[END][4] energy = 2.10605e+35
[START][0] energy = 2.43765e+35
[START][1] energy = 2.43765e+35
[START][2] energy = 2.43765e+35
[START][3] energy = 2.43765e+35
[START][4] energy = 2.43765e+35
[END][0] energy = 3.11628e+35
[END][1] energy = 2.10605e+35
[END][2] energy = 3.11628e+35
[END][3] energy = 2.10605e+35
[END][4] energy = 2.10605e+35
[START][1] energy = 2.43765e+35
[START][0] energy = 2.43765e+35
[START][2] energy = 2.43765e+35
[START][3] energy = 2.43765e+35
[START][4] energy = 2.43765e+35
[END][0] energy = 3.11628e+35
[END][1] energy = 2.10605e+35
[END][2] energy = 3.11628e+35
[END][3] energy = 2.10605e+35
[END][4] energy = 2.10605e+35
[START][0] energy = 2.43765e+35
[START][1] energy = 2.43765e+35
[START][2] energy = 2.43765e+35
[START][3] energy = 2.43765e+35
[START][4] energy = 2.43765e+35
[END][0] energy = 3.11628e+35
[END][1] energy = 2.10605e+35
[END][2] energy = 3.11628e+35
[END][3] energy = 2.10605e+35
[END][4] energy = 2.10605e+35
[START][0] energy = 2.43765e+35
[START][1] energy = 2.43765e+35
[START][2] energy = 2.43765e+35
[START][3] energy = 2.43765e+35
[START][4] energy = 2.43765e+35
[END][0] energy = 3.11628e+35
[END][1] energy = 2.10605e+35
[END][2] energy = 3.11628e+35
[END][3] energy = 2.10605e+35
[END][4] energy = 2.10605e+35
[START][0] energy = 2.43765e+35
[START][1] energy = 2.43765e+35
[START][2] energy = 2.43765e+35
[START][3] energy = 2.43765e+35
[START][4] energy = 2.43765e+35
[END][0] energy = 3.11628e+35
[END][1] energy = 2.10605e+35
[END][2] energy = 3.11628e+35
[END][3] energy = 2.10605e+35
[END][4] energy = 2.10605e+35
[START][0] energy = 2.43765e+35
[START][1] energy = 2.43765e+35
[START][2] energy = 2.43765e+35
[START][3] energy = 2.43765e+35
[START][4] energy = 2.43765e+35
[END][0] energy = 3.11628e+35
[END][1] energy = 2.10605e+35
[END][2] energy = 3.11628e+35
[END][3] energy = 2.10605e+35
[END][4] energy = 2.10605e+35
[START][0] energy = 2.43765e+35
[START][1] energy = 2.43765e+35
[START][2] energy = 2.43765e+35
[START][3] energy = 2.43765e+35
[START][4] energy = 2.43765e+35
[END][0] energy = 3.11628e+35
[END][1] energy = 2.10605e+35
[END][2] energy = 3.11628e+35
[END][3] energy = 2.10605e+35
[END][4] energy = 2.10605e+35
[START][0] energy = 2.43765e+35
[START][1] energy = 2.43765e+35
[START][2] energy = 2.43765e+35
[START][3] energy = 2.43765e+35
[START][4] energy = 2.43765e+35
[END][0] energy = 3.11628e+35
[END][1] energy = 2.10605e+35
[END][2] energy = 3.11628e+35
[END][3] energy = 2.10605e+35
[END][4] energy = 2.10605e+35
[START][0] energy = 2.43765e+35
[START][1] energy = 2.43765e+35
[START][2] energy = 2.43765e+35
[START][3] energy = 2.43765e+35
[START][4] energy = 2.43765e+35
[END][0] energy = 2.43765e+35
[END][1] energy = 2.43765e+35
[END][2] energy = 2.43765e+35
[END][3] energy = 2.43765e+35
[END][4] energy = 2.43765e+35
Timings:
seq = 139.392
task = 28.0404
spec = 41.4692
spec-reject = 28.4303
spec-max-0 = 28.2793
spec-max-1 = 34.4271
spec-max-2 = 39.0178
spec-max-3 = 39.6924
spec-max-4 = 41.0219
spec-max-5 = 39.7193
NumThreads = 5
NbLoops = 25
NbDomains = 5
NbParticlesPerDomain = 2000
BoxWidth = 1
displacement = 1e-05
Temperature = 0.5
Temperature = 3
Temperature = 5.5
Temperature = 8
Temperature = 10.5
[START][0] energy = 2.43765e+35
[START][1] energy = 2.43765e+35
[START][2] energy = 2.43765e+35
[START][3] energy = 2.43765e+35
[START][4] energy = 2.43765e+35
[END][0] energy = 3.11628e+35
[END][1] energy = 2.10605e+35
[END][2] energy = 3.11628e+35
[END][3] energy = 2.10605e+35
[END][4] energy = 2.10605e+35
[START][0] energy = 2.43765e+35
[START][1] energy = 2.43765e+35
[START][2] energy = 2.43765e+35
[START][3] energy = 2.43765e+35
[START][4] energy = 2.43765e+35
[END][0] energy = 3.11628e+35
[END][1] energy = 2.10605e+35
[END][2] energy = 3.11628e+35
[END][3] energy = 2.10605e+35
[END][4] energy = 2.10605e+35
[START][0] energy = 2.43765e+35
[START][1] energy = 2.43765e+35
[START][2] energy = 2.43765e+35
[START][3] energy = 2.43765e+35
[START][4] energy = 2.43765e+35
[END][0] energy = 3.11628e+35
[END][1] energy = 2.10605e+35
[END][2] energy = 3.11628e+35
[END][3] energy = 2.10605e+35
[END][4] energy = 2.10605e+35
[START][0] energy = 2.43765e+35
[START][1] energy = 2.43765e+35
[START][2] energy = 2.43765e+35
[START][3] energy = 2.43765e+35
[START][4] energy = 2.43765e+35
[END][0] energy = 3.11628e+35
[END][1] energy = 2.10605e+35
[END][2] energy = 3.11628e+35
[END][3] energy = 2.10605e+35
[END][4] energy = 2.10605e+35
[START][0] energy = 2.43765e+35
[START][1] energy = 2.43765e+35
[START][2] energy = 2.43765e+35
[START][3] energy = 2.43765e+35
[START][4] energy = 2.43765e+35
[END][0] energy = 3.11628e+35
[END][1] energy = 2.10605e+35
[END][2] energy = 3.11628e+35
[END][3] energy = 2.10605e+35
[END][4] energy = 2.10605e+35
[START][0] energy = 2.43765e+35
[START][1] energy = 2.43765e+35
[START][2] energy = 2.43765e+35
[START][3] energy = 2.43765e+35
[START][4] energy = 2.43765e+35
[END][0] energy = 3.11628e+35
[END][1] energy = 2.10605e+35
[END][2] energy = 3.11628e+35
[END][3] energy = 2.10605e+35
[END][4] energy = 2.10605e+35
[START][0] energy = 2.43765e+35
[START][1] energy = 2.43765e+35
[START][2] energy = 2.43765e+35
[START][3] energy = 2.43765e+35
[START][4] energy = 2.43765e+35
[END][0] energy = 3.11628e+35
[END][1] energy = 2.10605e+35
[END][2] energy = 3.11628e+35
[END][3] energy = 2.10605e+35
[END][4] energy = 2.10605e+35
[START][0] energy = 2.43765e+35
[START][1] energy = 2.43765e+35
[START][2] energy = 2.43765e+35
[START][3] energy = 2.43765e+35
[START][4] energy = 2.43765e+35
[END][0] energy = 3.11628e+35
[END][1] energy = 2.10605e+35
[END][2] energy = 3.11628e+35
[END][3] energy = 2.10605e+35
[END][4] energy = 2.10605e+35
[START][0] energy = 2.43765e+35
[START][1] energy = 2.43765e+35
[START][2] energy = 2.43765e+35
[START][3] energy = 2.43765e+35
[START][4] energy = 2.43765e+35
[END][0] energy = 3.11628e+35
[END][1] energy = 2.10605e+35
[END][2] energy = 3.11628e+35
[END][3] energy = 2.10605e+35
[END][4] energy = 2.10605e+35
[START][0] energy = 2.43765e+35
[START][1] energy = 2.43765e+35
[START][2] energy = 2.43765e+35
[START][3] energy = 2.43765e+35
[START][4] energy = 2.43765e+35
[END][0] energy = 2.43765e+35
[END][1] energy = 2.43765e+35
[END][2] energy = 2.43765e+35
[END][3] energy = 2.43765e+35
[END][4] energy = 2.43765e+35
Timings:
seq = 139.392
task = 28.0208
spec = 40.1473
spec-reject = 28.4089
spec-max-0 = 28.2889
spec-max-1 = 33.7595
spec-max-2 = 38.1691
spec-max-3 = 38.8216
spec-max-4 = 39.4755
spec-max-5 = 39.483
NumThreads = 5
NbLoops = 25
NbDomains = 5
NbParticlesPerDomain = 2000
BoxWidth = 1
displacement = 1e-05
Temperature = 0.5
Temperature = 3
Temperature = 5.5
Temperature = 8
Temperature = 10.5
[START][0] energy = 2.43765e+35
[START][1] energy = 2.43765e+35
[START][2] energy = 2.43765e+35
[START][3] energy = 2.43765e+35
[START][4] energy = 2.43765e+35
[END][0] energy = 3.11628e+35
[END][1] energy = 2.10605e+35
[END][2] energy = 3.11628e+35
[END][3] energy = 2.10605e+35
[END][4] energy = 2.10605e+35
[START][0] energy = 2.43765e+35
[START][1] energy = 2.43765e+35
[START][2] energy = 2.43765e+35
[START][3] energy = 2.43765e+35
[START][4] energy = 2.43765e+35
[END][0] energy = 3.11628e+35
[END][1] energy = 2.10605e+35
[END][2] energy = 3.11628e+35
[END][3] energy = 2.10605e+35
[END][4] energy = 2.10605e+35
[START][0] energy = 2.43765e+35
[START][1] energy = 2.43765e+35
[START][2] energy = 2.43765e+35
[START][3] energy = 2.43765e+35
[START][4] energy = 2.43765e+35
[END][0] energy = 3.11628e+35
[END][1] energy = 2.10605e+35
[END][2] energy = 3.11628e+35
[END][3] energy = 2.10605e+35
[END][4] energy = 2.10605e+35
[START][0] energy = 2.43765e+35
[START][1] energy = 2.43765e+35
[START][2] energy = 2.43765e+35
[START][3] energy = 2.43765e+35
[START][4] energy = 2.43765e+35
[END][0] energy = 3.11628e+35
[END][1] energy = 2.10605e+35
[END][2] energy = 3.11628e+35
[END][3] energy = 2.10605e+35
[END][4] energy = 2.10605e+35
[START][0] energy = 2.43765e+35
[START][1] energy = 2.43765e+35
[START][2] energy = 2.43765e+35
[START][3] energy = 2.43765e+35
[START][4] energy = 2.43765e+35
[END][0] energy = 3.11628e+35
[END][1] energy = 2.10605e+35
[END][2] energy = 3.11628e+35
[END][3] energy = 2.10605e+35
[END][4] energy = 2.10605e+35
[START][0] energy = 2.43765e+35
[START][1] energy = 2.43765e+35
[START][2] energy = 2.43765e+35
[START][3] energy = 2.43765e+35
[START][4] energy = 2.43765e+35
[END][0] energy = 3.11628e+35
[END][1] energy = 2.10605e+35
[END][2] energy = 3.11628e+35
[END][3] energy = 2.10605e+35
[END][4] energy = 2.10605e+35
[START][0] energy = 2.43765e+35
[START][1] energy = 2.43765e+35
[START][2] energy = 2.43765e+35
[START][3] energy = 2.43765e+35
[START][4] energy = 2.43765e+35
[END][0] energy = 3.11628e+35
[END][1] energy = 2.10605e+35
[END][2] energy = 3.11628e+35
[END][3] energy = 2.10605e+35
[END][4] energy = 2.10605e+35
[START][0] energy = 2.43765e+35
[START][1] energy = 2.43765e+35
[START][2] energy = 2.43765e+35
[START][3] energy = 2.43765e+35
[START][4] energy = 2.43765e+35
[END][0] energy = 3.11628e+35
[END][1] energy = 2.10605e+35
[END][2] energy = 3.11628e+35
[END][3] energy = 2.10605e+35
[END][4] energy = 2.10605e+35
[START][0] energy = 2.43765e+35
[START][1] energy = 2.43765e+35
[START][2] energy = 2.43765e+35
[START][3] energy = 2.43765e+35
[START][4] energy = 2.43765e+35
[END][0] energy = 3.11628e+35
[END][1] energy = 2.10605e+35
[END][2] energy = 3.11628e+35
[END][3] energy = 2.10605e+35
[END][4] energy = 2.10605e+35
[START][0] energy = 2.43765e+35
[START][1] energy = 2.43765e+35
[START][2] energy = 2.43765e+35
[START][3] energy = 2.43765e+35
[START][4] energy = 2.43765e+35
[END][0] energy = 2.43765e+35
[END][1] energy = 2.43765e+35
[END][2] energy = 2.43765e+35
[END][3] energy = 2.43765e+35
[END][4] energy = 2.43765e+35
Timings:
seq = 139.391
task = 28.0331
spec = 39.9064
spec-reject = 28.4318
spec-max-0 = 28.3006
spec-max-1 = 33.7521
spec-max-2 = 37.4901
spec-max-3 = 38.1653
spec-max-4 = 40.1175
spec-max-5 = 38.3884
