# Supplementary material for: Increasing the degree of parallelism using speculative execution in task-based runtime systems
Source: PeerJ Comput Sci. 2019 Mar 18;5:e183. doi: 10.7717/peerj-cs.183 (PMC7924448; doi:10.7717/peerj-cs.183)
Supplement: Supplemental Information 2 — This file includes the output of the executions generated by the given script and which are shown in the publication. The script also contains functions to transform these files into tables to generate the figures. [file peerj-cs-05-183-s002.zip › Spetabaru-Output/remc1-15.output]

NumThreads = 15
NbLoops = 5
NbDomains = 5
NbParticlesPerDomain = 2000
BoxWidth = 1
displacement = 1e-05
Temperature = 0.5
Temperature = 3
Temperature = 5.5
Temperature = 8
Temperature = 10.5
[START][0] energy = 2.43765e+35
[START][1] energy = 2.43765e+35
[START][2] energy = 2.43765e+35
[START][3] energy = 2.43765e+35
[START][4] energy = 2.43765e+35
[END][0] energy = 2.48123e+35
[END][1] energy = 2.48123e+35
[END][2] energy = 2.48123e+35
[END][3] energy = 2.48123e+35
[END][4] energy = 2.48123e+35
[START][0] energy = 2.43765e+35
[START][1] energy = 2.43765e+35
[START][2] energy = 2.43765e+35
[START][3] energy = 2.43765e+35
[START][4] energy = 2.43765e+35
[END][0] energy = 2.48123e+35
[END][1] energy = 2.48123e+35
[END][2] energy = 2.48123e+35
[END][3] energy = 2.48123e+35
[END][4] energy = 2.48123e+35
[START][0] energy = 2.43765e+35
[START][1] energy = 2.43765e+35
[START][2] energy = 2.43765e+35
[START][3] energy = 2.43765e+35
[START][4] energy = 2.43765e+35
[END][0] energy = 2.48123e+35
[END][1] energy = 2.48123e+35
[END][2] energy = 2.48123e+35
[END][3] energy = 2.48123e+35
[END][4] energy = 2.48123e+35
[START][0] energy = 2.43765e+35
[START][1] energy = 2.43765e+35
[START][2] energy = 2.43765e+35
[START][3] energy = 2.43765e+35
[START][4] energy = 2.43765e+35
[END][0] energy = 2.48123e+35
[END][1] energy = 2.48123e+35
[END][2] energy = 2.48123e+35
[END][3] energy = 2.48123e+35
[END][4] energy = 2.48123e+35
[START][0] energy = 2.43765e+35
[START][1] energy = 2.43765e+35
[START][2] energy = 2.43765e+35
[START][3] energy = 2.43765e+35
[START][4] energy = 2.43765e+35
[END][0] energy = 2.48123e+35
[END][1] energy = 2.48123e+35
[END][2] energy = 2.48123e+35
[END][3] energy = 2.48123e+35
[END][4] energy = 2.48123e+35
[START][0] energy = 2.43765e+35
[START][1] energy = 2.43765e+35
[START][2] energy = 2.43765e+35
[START][3] energy = 2.43765e+35
[START][4] energy = 2.43765e+35
[END][0] energy = 2.48123e+35
[END][1] energy = 2.48123e+35
[END][2] energy = 2.48123e+35
[END][3] energy = 2.48123e+35
[END][4] energy = 2.48123e+35
[START][0] energy = 2.43765e+35
[START][1] energy = 2.43765e+35
[START][2] energy = 2.43765e+35
[START][3] energy = 2.43765e+35
[START][4] energy = 2.43765e+35
[END][0] energy = 2.48123e+35
[END][1] energy = 2.48123e+35
[END][2] energy = 2.48123e+35
[END][3] energy = 2.48123e+35
[END][4] energy = 2.48123e+35
[START][0] energy = 2.43765e+35
[START][1] energy = 2.43765e+35
[START][2] energy = 2.43765e+35
[START][3] energy = 2.43765e+35
[START][4] energy = 2.43765e+35
[END][0] energy = 2.43765e+35
[END][1] energy = 2.43765e+35
[END][2] energy = 2.43765e+35
[END][3] energy = 2.43765e+35
[END][4] energy = 2.43765e+35
Timings:
seq = -1.55014e+09
task = -1.55014e+09
spec = 4.73813
spec-reject = 2.56019
spec-max-0 = 6.06035
spec-max-1 = 4.30154
spec-max-2 = 4.07596
spec-max-3 = 4.08423
spec-max-4 = 4.95714
spec-max-5 = 4.7322
NumThreads = 15
NbLoops = 5
NbDomains = 5
NbParticlesPerDomain = 2000
BoxWidth = 1
displacement = 1e-05
Temperature = 0.5
Temperature = 3
Temperature = 5.5
Temperature = 8
Temperature = 10.5
[START][0] energy = 2.43765e+35
[START][1] energy = 2.43765e+35
[START][3] energy = 2.43765e+35
[START][4] energy = 2.43765e+35
[START][2] energy = 2.43765e+35
[END][0] energy = 2.48123e+35
[END][1] energy = 2.48123e+35
[END][2] energy = 2.48123e+35
[END][3] energy = 2.48123e+35
[END][4] energy = 2.48123e+35
[START][0] energy = 2.43765e+35
[START][1] energy = 2.43765e+35
[START][2] energy = 2.43765e+35
[START][3] energy = 2.43765e+35
[START][4] energy = 2.43765e+35
[END][0] energy = 2.48123e+35
[END][1] energy = 2.48123e+35
[END][2] energy = 2.48123e+35
[END][3] energy = 2.48123e+35
[END][4] energy = 2.48123e+35
[START][0] energy = 2.43765e+35
[START][1] energy = 2.43765e+35
[START][2] energy = 2.43765e+35
[START][3] energy = 2.43765e+35
[START][4] energy = 2.43765e+35
[END][0] energy = 2.48123e+35
[END][1] energy = 2.48123e+35
[END][2] energy = 2.48123e+35
[END][3] energy = 2.48123e+35
[END][4] energy = 2.48123e+35
[START][0] energy = 2.43765e+35
[START][1] energy = 2.43765e+35
[START][2] energy = 2.43765e+35
[START][3] energy = 2.43765e+35
[START][4] energy = 2.43765e+35
[END][0] energy = 2.48123e+35
[END][1] energy = 2.48123e+35
[END][2] energy = 2.48123e+35
[END][3] energy = 2.48123e+35
[END][4] energy = 2.48123e+35
[START][0] energy = 2.43765e+35
[START][1] energy = 2.43765e+35
[START][2] energy = 2.43765e+35
[START][3] energy = 2.43765e+35
[START][4] energy = 2.43765e+35
[END][0] energy = 2.48123e+35
[END][1] energy = 2.48123e+35
[END][2] energy = 2.48123e+35
[END][3] energy = 2.48123e+35
[END][4] energy = 2.48123e+35
[START][1] energy = 2.43765e+35
[START][2] energy = 2.43765e+35
[START][3] energy = 2.43765e+35
[START][4] energy = 2.43765e+35
[START][0] energy = 2.43765e+35
[END][0] energy = 2.48123e+35
[END][1] energy = 2.48123e+35
[END][2] energy = 2.48123e+35
[END][3] energy = 2.48123e+35
[END][4] energy = 2.48123e+35
[START][0] energy = 2.43765e+35
[START][1] energy = 2.43765e+35
[START][2] energy = 2.43765e+35
[START][3] energy = 2.43765e+35
[START][4] energy = 2.43765e+35
[END][0] energy = 2.48123e+35
[END][1] energy = 2.48123e+35
[END][2] energy = 2.48123e+35
[END][3] energy = 2.48123e+35
[END][4] energy = 2.48123e+35
[START][0] energy = 2.43765e+35
[START][1] energy = 2.43765e+35
[START][2] energy = 2.43765e+35
[START][3] energy = 2.43765e+35
[START][4] energy = 2.43765e+35
[END][0] energy = 2.43765e+35
[END][1] energy = 2.43765e+35
[END][2] energy = 2.43765e+35
[END][3] energy = 2.43765e+35
[END][4] energy = 2.43765e+35
Timings:
seq = -1.55014e+09
task = -1.55014e+09
spec = 4.74038
spec-reject = 2.55523
spec-max-0 = 6.05775
spec-max-1 = 4.30162
spec-max-2 = 4.07509
spec-max-3 = 4.07433
spec-max-4 = 4.74539
spec-max-5 = 4.74126
NumThreads = 15
NbLoops = 5
NbDomains = 5
NbParticlesPerDomain = 2000
BoxWidth = 1
displacement = 1e-05
Temperature = 0.5
Temperature = 3
Temperature = 5.5
Temperature = 8
Temperature = 10.5
[START][0] energy = 2.43765e+35
[START][1] energy = 2.43765e+35
[START][2] energy = 2.43765e+35
[START][3] energy = 2.43765e+35
[START][4] energy = 2.43765e+35
[END][0] energy = 2.48123e+35
[END][1] energy = 2.48123e+35
[END][2] energy = 2.48123e+35
[END][3] energy = 2.48123e+35
[END][4] energy = 2.48123e+35
[START][0] energy = 2.43765e+35
[START][1] energy = 2.43765e+35
[START][2] energy = 2.43765e+35
[START][3] energy = 2.43765e+35
[START][4] energy = 2.43765e+35
[END][0] energy = 2.48123e+35
[END][1] energy = 2.48123e+35
[END][2] energy = 2.48123e+35
[END][3] energy = 2.48123e+35
[END][4] energy = 2.48123e+35
[START][0] energy = 2.43765e+35
[START][2] energy = 2.43765e+35
[START][3] energy = 2.43765e+35
[START][4] energy = 2.43765e+35
[START][1] energy = 2.43765e+35
[END][0] energy = 2.48123e+35
[END][1] energy = 2.48123e+35
[END][2] energy = 2.48123e+35
[END][3] energy = 2.48123e+35
[END][4] energy = 2.48123e+35
[START][0] energy = 2.43765e+35
[START][1] energy = 2.43765e+35
[START][2] energy = 2.43765e+35
[START][3] energy = 2.43765e+35
[START][4] energy = 2.43765e+35
[END][0] energy = 2.48123e+35
[END][1] energy = 2.48123e+35
[END][2] energy = 2.48123e+35
[END][3] energy = 2.48123e+35
[END][4] energy = 2.48123e+35
[START][0] energy = 2.43765e+35
[START][1] energy = 2.43765e+35
[START][2] energy = 2.43765e+35
[START][3] energy = 2.43765e+35
[START][4] energy = 2.43765e+35
[END][0] energy = 2.48123e+35
[END][1] energy = 2.48123e+35
[END][2] energy = 2.48123e+35
[END][3] energy = 2.48123e+35
[END][4] energy = 2.48123e+35
[START][0] energy = 2.43765e+35
[START][1] energy = 2.43765e+35
[START][2] energy = 2.43765e+35
[START][3] energy = 2.43765e+35
[START][4] energy = 2.43765e+35
[END][0] energy = 2.48123e+35
[END][1] energy = 2.48123e+35
[END][2] energy = 2.48123e+35
[END][3] energy = 2.48123e+35
[END][4] energy = 2.48123e+35
[START][0] energy = 2.43765e+35
[START][1] energy = 2.43765e+35
[START][2] energy = 2.43765e+35
[START][3] energy = 2.43765e+35
[START][4] energy = 2.43765e+35
[END][0] energy = 2.48123e+35
[END][1] energy = 2.48123e+35
[END][2] energy = 2.48123e+35
[END][3] energy = 2.48123e+35
[END][4] energy = 2.48123e+35
[START][0] energy = 2.43765e+35
[START][1] energy = 2.43765e+35
[START][2] energy = 2.43765e+35
[START][3] energy = 2.43765e+35
[START][4] energy = 2.43765e+35
[END][0] energy = 2.43765e+35
[END][1] energy = 2.43765e+35
[END][2] energy = 2.43765e+35
[END][3] energy = 2.43765e+35
[END][4] energy = 2.43765e+35
Timings:
seq = -1.55014e+09
task = -1.55014e+09
spec = 4.73848
spec-reject = 2.56132
spec-max-0 = 6.0574
spec-max-1 = 4.30628
spec-max-2 = 4.08072
spec-max-3 = 4.07318
spec-max-4 = 4.74429
spec-max-5 = 4.73492
NumThreads = 15
NbLoops = 5
NbDomains = 5
NbParticlesPerDomain = 2000
BoxWidth = 1
displacement = 1e-05
Temperature = 0.5
Temperature = 3
Temperature = 5.5
Temperature = 8
Temperature = 10.5
[START][0] energy = 2.43765e+35
[START][1] energy = 2.43765e+35
[START][2] energy = 2.43765e+35
[START][3] energy = 2.43765e+35
[START][4] energy = 2.43765e+35
[END][0] energy = 2.48123e+35
[END][1] energy = 2.48123e+35
[END][2] energy = 2.48123e+35
[END][3] energy = 2.48123e+35
[END][4] energy = 2.48123e+35
[START][0] energy = 2.43765e+35
[START][1] energy = 2.43765e+35
[START][2] energy = 2.43765e+35
[START][3] energy = 2.43765e+35
[START][4] energy = 2.43765e+35
[END][0] energy = 2.48123e+35
[END][1] energy = 2.48123e+35
[END][2] energy = 2.48123e+35
[END][3] energy = 2.48123e+35
[END][4] energy = 2.48123e+35
[START][0] energy = 2.43765e+35
[START][1] energy = 2.43765e+35
[START][2] energy = 2.43765e+35
[START][3] energy = 2.43765e+35
[START][4] energy = 2.43765e+35
[END][0] energy = 2.48123e+35
[END][1] energy = 2.48123e+35
[END][2] energy = 2.48123e+35
[END][3] energy = 2.48123e+35
[END][4] energy = 2.48123e+35
[START][0] energy = 2.43765e+35
[START][1] energy = 2.43765e+35
[START][2] energy = 2.43765e+35
[START][3] energy = 2.43765e+35
[START][4] energy = 2.43765e+35
[END][0] energy = 2.48123e+35
[END][1] energy = 2.48123e+35
[END][2] energy = 2.48123e+35
[END][3] energy = 2.48123e+35
[END][4] energy = 2.48123e+35
[START][0] energy = 2.43765e+35
[START][1] energy = 2.43765e+35
[START][2] energy = 2.43765e+35
[START][3] energy = 2.43765e+35
[START][4] energy = 2.43765e+35
[END][0] energy = 2.48123e+35
[END][1] energy = 2.48123e+35
[END][2] energy = 2.48123e+35
[END][3] energy = 2.48123e+35
[END][4] energy = 2.48123e+35
[START][0] energy = 2.43765e+35
[START][1] energy = 2.43765e+35
[START][2] energy = 2.43765e+35
[START][3] energy = 2.43765e+35
[START][4] energy = 2.43765e+35
[END][0] energy = 2.48123e+35
[END][1] energy = 2.48123e+35
[END][2] energy = 2.48123e+35
[END][3] energy = 2.48123e+35
[END][4] energy = 2.48123e+35
[START][0] energy = 2.43765e+35
[START][1] energy = 2.43765e+35
[START][2] energy = 2.43765e+35
[START][3] energy = 2.43765e+35
[START][4] energy = 2.43765e+35
[END][0] energy = 2.48123e+35
[END][1] energy = 2.48123e+35
[END][2] energy = 2.48123e+35
[END][3] energy = 2.48123e+35
[END][4] energy = 2.48123e+35
[START][0] energy = 2.43765e+35
[START][1] energy = 2.43765e+35
[START][2] energy = 2.43765e+35
[START][3] energy = 2.43765e+35
[START][4] energy = 2.43765e+35
[END][0] energy = 2.43765e+35
[END][1] energy = 2.43765e+35
[END][2] energy = 2.43765e+35
[END][3] energy = 2.43765e+35
[END][4] energy = 2.43765e+35
Timings:
seq = -1.55014e+09
task = -1.55014e+09
spec = 4.74117
spec-reject = 2.55872
spec-max-0 = 6.05729
spec-max-1 = 4.30007
spec-max-2 = 3.86734
spec-max-3 = 4.083
spec-max-4 = 4.7416
spec-max-5 = 4.73662
NumThreads = 15
NbLoops = 5
NbDomains = 5
NbParticlesPerDomain = 2000
BoxWidth = 1
displacement = 1e-05
Temperature = 0.5
Temperature = 3
Temperature = 5.5
Temperature = 8
Temperature = 10.5
[START][0] energy = 2.43765e+35
[START][1] energy = 2.43765e+35
[START][2] energy = 2.43765e+35
[START][3] energy = 2.43765e+35
[START][4] energy = 2.43765e+35
[END][0] energy = 2.48123e+35
[END][1] energy = 2.48123e+35
[END][2] energy = 2.48123e+35
[END][3] energy = 2.48123e+35
[END][4] energy = 2.48123e+35
[START][0] energy = 2.43765e+35
[START][1] energy = 2.43765e+35
[START][2] energy = 2.43765e+35
[START][3] energy = 2.43765e+35
[START][4] energy = 2.43765e+35
[END][0] energy = 2.48123e+35
[END][1] energy = 2.48123e+35
[END][2] energy = 2.48123e+35
[END][3] energy = 2.48123e+35
[END][4] energy = 2.48123e+35
[START][0] energy = 2.43765e+35
[START][1] energy = 2.43765e+35
[START][2] energy = 2.43765e+35
[START][3] energy = 2.43765e+35
[START][4] energy = 2.43765e+35
[END][0] energy = 2.48123e+35
[END][1] energy = 2.48123e+35
[END][2] energy = 2.48123e+35
[END][3] energy = 2.48123e+35
[END][4] energy = 2.48123e+35
[START][0] energy = 2.43765e+35
[START][1] energy = 2.43765e+35
[START][2] energy = 2.43765e+35
[START][3] energy = 2.43765e+35
[START][4] energy = 2.43765e+35
[END][0] energy = 2.48123e+35
[END][1] energy = 2.48123e+35
[END][2] energy = 2.48123e+35
[END][3] energy = 2.48123e+35
[END][4] energy = 2.48123e+35
[START][0] energy = 2.43765e+35
[START][1] energy = 2.43765e+35
[START][2] energy = 2.43765e+35
[START][3] energy = 2.43765e+35
[START][4] energy = 2.43765e+35
[END][0] energy = 2.48123e+35
[END][1] energy = 2.48123e+35
[END][2] energy = 2.48123e+35
[END][3] energy = 2.48123e+35
[END][4] energy = 2.48123e+35
[START][0] energy = 2.43765e+35
[START][1] energy = 2.43765e+35
[START][2] energy = 2.43765e+35
[START][3] energy = 2.43765e+35
[START][4] energy = 2.43765e+35
[END][0] energy = 2.48123e+35
[END][1] energy = 2.48123e+35
[END][2] energy = 2.48123e+35
[END][3] energy = 2.48123e+35
[END][4] energy = 2.48123e+35
[START][0] energy = 2.43765e+35
[START][1] energy = 2.43765e+35
[START][2] energy = 2.43765e+35
[START][3] energy = 2.43765e+35
[START][4] energy = 2.43765e+35
[END][0] energy = 2.48123e+35
[END][1] energy = 2.48123e+35
[END][2] energy = 2.48123e+35
[END][3] energy = 2.48123e+35
[END][4] energy = 2.48123e+35
[START][0] energy = 2.43765e+35
[START][1] energy = 2.43765e+35
[START][2] energy = 2.43765e+35
[START][3] energy = 2.43765e+35
[START][4] energy = 2.43765e+35
[END][0] energy = 2.43765e+35
[END][1] energy = 2.43765e+35
[END][2] energy = 2.43765e+35
[END][3] energy = 2.43765e+35
[END][4] energy = 2.43765e+35
Timings:
seq = -1.55014e+09
task = -1.55014e+09
spec = 4.95479
spec-reject = 2.56113
spec-max-0 = 6.05933
spec-max-1 = 4.30059
spec-max-2 = 3.86311
spec-max-3 = 4.07939
spec-max-4 = 4.94797
spec-max-5 = 4.73219
