# Supplementary material for: Increasing the degree of parallelism using speculative execution in task-based runtime systems
Source: PeerJ Comput Sci. 2019 Mar 18;5:e183. doi: 10.7717/peerj-cs.183 (PMC7924448; doi:10.7717/peerj-cs.183)
Supplement: Supplemental Information 2 — This file includes the output of the executions generated by the given script and which are shown in the publication. The script also contains functions to transform these files into tables to generate the figures. [file peerj-cs-05-183-s002.zip › Spetabaru-Output/remc10-10.output]

NumThreads = 10
NbLoops = 10
NbDomains = 5
NbParticlesPerDomain = 2000
BoxWidth = 1
displacement = 1e-05
Temperature = 0.5
Temperature = 3
Temperature = 5.5
Temperature = 8
Temperature = 10.5
[START][0] energy = 2.43765e+35
[START][1] energy = 2.43765e+35
[START][2] energy = 2.43765e+35
[START][3] energy = 2.43765e+35
[START][4] energy = 2.43765e+35
[END][0] energy = 2.37801e+35
[END][1] energy = 2.42822e+35
[END][2] energy = 2.37801e+35
[END][3] energy = 2.42822e+35
[END][4] energy = 2.42822e+35
[START][0] energy = 2.43765e+35
[START][1] energy = 2.43765e+35
[START][2] energy = 2.43765e+35
[START][3] energy = 2.43765e+35
[START][4] energy = 2.43765e+35
[END][0] energy = 2.37801e+35
[END][1] energy = 2.42822e+35
[END][2] energy = 2.37801e+35
[END][3] energy = 2.42822e+35
[END][4] energy = 2.42822e+35
[START][0] energy = 2.43765e+35
[START][1] energy = 2.43765e+35
[START][2] energy = 2.43765e+35
[START][3] energy = 2.43765e+35
[START][4] energy = 2.43765e+35
[END][0] energy = 2.37801e+35
[END][1] energy = 2.42822e+35
[END][2] energy = 2.37801e+35
[END][3] energy = 2.42822e+35
[END][4] energy = 2.42822e+35
[START][0] energy = 2.43765e+35
[START][1] energy = 2.43765e+35
[START][2] energy = 2.43765e+35
[START][3] energy = 2.43765e+35
[START][4] energy = 2.43765e+35
[END][0] energy = 2.37801e+35
[END][1] energy = 2.42822e+35
[END][2] energy = 2.37801e+35
[END][3] energy = 2.42822e+35
[END][4] energy = 2.42822e+35
[START][0] energy = 2.43765e+35
[START][1] energy = 2.43765e+35
[START][2] energy = 2.43765e+35
[START][3] energy = 2.43765e+35
[START][4] energy = 2.43765e+35
[END][0] energy = 2.37801e+35
[END][1] energy = 2.42822e+35
[END][2] energy = 2.37801e+35
[END][3] energy = 2.42822e+35
[END][4] energy = 2.42822e+35
[START][0] energy = 2.43765e+35
[START][1] energy = 2.43765e+35
[START][2] energy = 2.43765e+35
[START][3] energy = 2.43765e+35
[START][4] energy = 2.43765e+35
[END][0] energy = 2.37801e+35
[END][1] energy = 2.42822e+35
[END][2] energy = 2.37801e+35
[END][3] energy = 2.42822e+35
[END][4] energy = 2.42822e+35
[START][0] energy = 2.43765e+35
[START][1] energy = 2.43765e+35
[START][2] energy = 2.43765e+35
[START][3] energy = 2.43765e+35
[START][4] energy = 2.43765e+35
[END][0] energy = 2.37801e+35
[END][1] energy = 2.42822e+35
[END][2] energy = 2.37801e+35
[END][3] energy = 2.42822e+35
[END][4] energy = 2.42822e+35
[START][0] energy = 2.43765e+35
[START][1] energy = 2.43765e+35
[START][2] energy = 2.43765e+35
[START][3] energy = 2.43765e+35
[START][4] energy = 2.43765e+35
[END][0] energy = 2.43765e+35
[END][1] energy = 2.43765e+35
[END][2] energy = 2.43765e+35
[END][3] energy = 2.43765e+35
[END][4] energy = 2.43765e+35
Timings:
seq = -1.55014e+09
task = -1.55014e+09
spec = 10.6859
spec-reject = 6.35501
spec-max-0 = 11.5601
spec-max-1 = 9.14647
spec-max-2 = 9.79594
spec-max-3 = 10.4648
spec-max-4 = 10.6848
spec-max-5 = 10.8999
NumThreads = 10
NbLoops = 10
NbDomains = 5
NbParticlesPerDomain = 2000
BoxWidth = 1
displacement = 1e-05
Temperature = 0.5
Temperature = 3
Temperature = 5.5
Temperature = 8
Temperature = 10.5
[START][0] energy = 2.43765e+35
[START][1] energy = 2.43765e+35
[START][2] energy = 2.43765e+35
[START][3] energy = 2.43765e+35
[START][4] energy = 2.43765e+35
[END][0] energy = 2.37801e+35
[END][1] energy = 2.42822e+35
[END][2] energy = 2.37801e+35
[END][3] energy = 2.42822e+35
[END][4] energy = 2.42822e+35
[START][0] energy = 2.43765e+35
[START][1] energy = 2.43765e+35
[START][2] energy = 2.43765e+35
[START][3] energy = 2.43765e+35
[START][4] energy = 2.43765e+35
[END][0] energy = 2.37801e+35
[END][1] energy = 2.42822e+35
[END][2] energy = 2.37801e+35
[END][3] energy = 2.42822e+35
[END][4] energy = 2.42822e+35
[START][0] energy = 2.43765e+35
[START][1] energy = 2.43765e+35
[START][2] energy = 2.43765e+35
[START][3] energy = 2.43765e+35
[START][4] energy = 2.43765e+35
[END][0] energy = 2.37801e+35
[END][1] energy = 2.42822e+35
[END][2] energy = 2.37801e+35
[END][3] energy = 2.42822e+35
[END][4] energy = 2.42822e+35
[START][0] energy = 2.43765e+35
[START][1] energy = 2.43765e+35
[START][2] energy = 2.43765e+35
[START][3] energy = 2.43765e+35
[START][4] energy = 2.43765e+35
[END][0] energy = 2.37801e+35
[END][1] energy = 2.42822e+35
[END][2] energy = 2.37801e+35
[END][3] energy = 2.42822e+35
[END][4] energy = 2.42822e+35
[START][0] energy = 2.43765e+35
[START][1] energy = 2.43765e+35
[START][2] energy = 2.43765e+35
[START][3] energy = 2.43765e+35
[START][4] energy = 2.43765e+35
[END][0] energy = 2.37801e+35
[END][1] energy = 2.42822e+35
[END][2] energy = 2.37801e+35
[END][3] energy = 2.42822e+35
[END][4] energy = 2.42822e+35
[START][0] energy = 2.43765e+35
[START][1] energy = 2.43765e+35
[START][2] energy = 2.43765e+35
[START][3] energy = 2.43765e+35
[START][4] energy = 2.43765e+35
[END][0] energy = 2.37801e+35
[END][1] energy = 2.42822e+35
[END][2] energy = 2.37801e+35
[END][3] energy = 2.42822e+35
[END][4] energy = 2.42822e+35
[START][0] energy = 2.43765e+35
[START][1] energy = 2.43765e+35
[START][2] energy = 2.43765e+35
[START][3] energy = 2.43765e+35
[START][4] energy = 2.43765e+35
[END][0] energy = 2.37801e+35
[END][1] energy = 2.42822e+35
[END][2] energy = 2.37801e+35
[END][3] energy = 2.42822e+35
[END][4] energy = 2.42822e+35
[START][0] energy = 2.43765e+35
[START][1] energy = 2.43765e+35
[START][2] energy = 2.43765e+35
[START][3] energy = 2.43765e+35
[START][4] energy = 2.43765e+35
[END][0] energy = 2.43765e+35
[END][1] energy = 2.43765e+35
[END][2] energy = 2.43765e+35
[END][3] energy = 2.43765e+35
[END][4] energy = 2.43765e+35
Timings:
seq = -1.55014e+09
task = -1.55014e+09
spec = 10.8917
spec-reject = 6.3594
spec-max-0 = 11.5683
spec-max-1 = 9.36045
spec-max-2 = 9.80414
spec-max-3 = 10.4584
spec-max-4 = 11.1239
spec-max-5 = 11.3384
NumThreads = 10
NbLoops = 10
NbDomains = 5
NbParticlesPerDomain = 2000
BoxWidth = 1
displacement = 1e-05
Temperature = 0.5
Temperature = 3
Temperature = 5.5
Temperature = 8
Temperature = 10.5
[START][0] energy = 2.43765e+35
[START][1] energy = 2.43765e+35
[START][2] energy = 2.43765e+35
[START][3] energy = 2.43765e+35
[START][4] energy = 2.43765e+35
[END][0] energy = 2.37801e+35
[END][1] energy = 2.42822e+35
[END][2] energy = 2.37801e+35
[END][3] energy = 2.42822e+35
[END][4] energy = 2.42822e+35
[START][1] energy = [START][2] energy = 2.43765e+35
2.43765e+35
[START][3] energy = 2.43765e+35
[START][4] energy = 2.43765e+35
[START][0] energy = 2.43765e+35
[END][0] energy = 2.37801e+35
[END][1] energy = 2.42822e+35
[END][2] energy = 2.37801e+35
[END][3] energy = 2.42822e+35
[END][4] energy = 2.42822e+35
[START][0] energy = 2.43765e+35
[START][1] energy = 2.43765e+35
[START][2] energy = 2.43765e+35
[START][3] energy = 2.43765e+35
[START][4] energy = 2.43765e+35
[END][0] energy = 2.37801e+35
[END][1] energy = 2.42822e+35
[END][2] energy = 2.37801e+35
[END][3] energy = 2.42822e+35
[END][4] energy = 2.42822e+35
[START][0] energy = 2.43765e+35
[START][1] energy = 2.43765e+35
[START][2] energy = 2.43765e+35
[START][3] energy = 2.43765e+35
[START][4] energy = 2.43765e+35
[END][0] energy = 2.37801e+35
[END][1] energy = 2.42822e+35
[END][2] energy = 2.37801e+35
[END][3] energy = 2.42822e+35
[END][4] energy = 2.42822e+35
[START][0] energy = 2.43765e+35
[START][1] energy = 2.43765e+35
[START][2] energy = 2.43765e+35
[START][3] energy = 2.43765e+35
[START][4] energy = 2.43765e+35
[END][0] energy = 2.37801e+35
[END][1] energy = 2.42822e+35
[END][2] energy = 2.37801e+35
[END][3] energy = 2.42822e+35
[END][4] energy = 2.42822e+35
[START][0] energy = 2.43765e+35
[START][1] energy = 2.43765e+35
[START][2] energy = 2.43765e+35
[START][3] energy = 2.43765e+35
[START][4] energy = 2.43765e+35
[END][0] energy = 2.37801e+35
[END][1] energy = 2.42822e+35
[END][2] energy = 2.37801e+35
[END][3] energy = 2.42822e+35
[END][4] energy = 2.42822e+35
[START][0] energy = 2.43765e+35
[START][1] energy = 2.43765e+35
[START][2] energy = 2.43765e+35
[START][3] energy = 2.43765e+35
[START][4] energy = 2.43765e+35
[END][0] energy = 2.37801e+35
[END][1] energy = 2.42822e+35
[END][2] energy = 2.37801e+35
[END][3] energy = 2.42822e+35
[END][4] energy = 2.42822e+35
[START][0] energy = 2.43765e+35
[START][1] energy = 2.43765e+35
[START][2] energy = 2.43765e+35
[START][3] energy = 2.43765e+35
[START][4] energy = 2.43765e+35
[END][0] energy = 2.43765e+35
[END][1] energy = 2.43765e+35
[END][2] energy = 2.43765e+35
[END][3] energy = 2.43765e+35
[END][4] energy = 2.43765e+35
Timings:
seq = -1.55014e+09
task = -1.55014e+09
spec = 10.6825
spec-reject = 6.13698
spec-max-0 = 11.5685
spec-max-1 = 9.35415
spec-max-2 = 9.80596
spec-max-3 = 10.2435
spec-max-4 = 11.1291
spec-max-5 = 10.9049
NumThreads = 10
NbLoops = 10
NbDomains = 5
NbParticlesPerDomain = 2000
BoxWidth = 1
displacement = 1e-05
Temperature = 0.5
Temperature = 3
Temperature = 5.5
Temperature = 8
Temperature = 10.5
[START][0] energy = 2.43765e+35
[START][1] energy = 2.43765e+35
[START][2] energy = 2.43765e+35
[START][3] energy = 2.43765e+35
[START][4] energy = 2.43765e+35
[END][0] energy = 2.37801e+35
[END][1] energy = 2.42822e+35
[END][2] energy = 2.37801e+35
[END][3] energy = 2.42822e+35
[END][4] energy = 2.42822e+35
[START][0] energy = 2.43765e+35
[START][1] energy = 2.43765e+35
[START][2] energy = 2.43765e+35
[START][3] energy = 2.43765e+35
[START][4] energy = 2.43765e+35
[END][0] energy = 2.37801e+35
[END][1] energy = 2.42822e+35
[END][2] energy = 2.37801e+35
[END][3] energy = 2.42822e+35
[END][4] energy = 2.42822e+35
[START][0] energy = 2.43765e+35
[START][1] energy = 2.43765e+35
[START][2] energy = 2.43765e+35
[START][3] energy = 2.43765e+35
[START][4] energy = 2.43765e+35
[END][0] energy = 2.37801e+35
[END][1] energy = 2.42822e+35
[END][2] energy = 2.37801e+35
[END][3] energy = 2.42822e+35
[END][4] energy = 2.42822e+35
[START][0] energy = 2.43765e+35
[START][1] energy = 2.43765e+35
[START][2] energy = 2.43765e+35
[START][3] energy = 2.43765e+35
[START][4] energy = 2.43765e+35
[END][0] energy = 2.37801e+35
[END][1] energy = 2.42822e+35
[END][2] energy = 2.37801e+35
[END][3] energy = 2.42822e+35
[END][4] energy = 2.42822e+35
[START][0] energy = 2.43765e+35
[START][1] energy = 2.43765e+35
[START][2] energy = 2.43765e+35
[START][3] energy = 2.43765e+35
[START][4] energy = 2.43765e+35
[END][0] energy = 2.37801e+35
[END][1] energy = 2.42822e+35
[END][2] energy = 2.37801e+35
[END][3] energy = 2.42822e+35
[END][4] energy = 2.42822e+35
[START][0] energy = 2.43765e+35
[START][1] energy = 2.43765e+35
[START][2] energy = 2.43765e+35
[START][3] energy = 2.43765e+35
[START][4] energy = 2.43765e+35
[END][0] energy = 2.37801e+35
[END][1] energy = 2.42822e+35
[END][2] energy = 2.37801e+35
[END][3] energy = 2.42822e+35
[END][4] energy = 2.42822e+35
[START][0] energy = 2.43765e+35
[START][1] energy = 2.43765e+35
[START][2] energy = 2.43765e+35
[START][3] energy = 2.43765e+35
[START][4] energy = 2.43765e+35
[END][0] energy = 2.37801e+35
[END][1] energy = 2.42822e+35
[END][2] energy = 2.37801e+35
[END][3] energy = 2.42822e+35
[END][4] energy = 2.42822e+35
[START][0] energy = 2.43765e+35
[START][1] energy = 2.43765e+35
[START][2] energy = 2.43765e+35
[START][3] energy = 2.43765e+35
[START][4] energy = 2.43765e+35
[END][0] energy = 2.43765e+35
[END][1] energy = 2.43765e+35
[END][2] energy = 2.43765e+35
[END][3] energy = 2.43765e+35
[END][4] energy = 2.43765e+35
Timings:
seq = -1.55014e+09
task = -1.55014e+09
spec = 10.6863
spec-reject = 6.35064
spec-max-0 = 11.5626
spec-max-1 = 9.35675
spec-max-2 = 9.79785
spec-max-3 = 10.2477
spec-max-4 = 11.124
spec-max-5 = 11.5531
NumThreads = 10
NbLoops = 10
NbDomains = 5
NbParticlesPerDomain = 2000
BoxWidth = 1
displacement = 1e-05
Temperature = 0.5
Temperature = 3
Temperature = 5.5
Temperature = 8
Temperature = 10.5
[START][0] energy = 2.43765e+35
[START][1] energy = 2.43765e+35
[START][2] energy = 2.43765e+35
[START][3] energy = 2.43765e+35
[START][4] energy = 2.43765e+35
[END][0] energy = 2.37801e+35
[END][1] energy = 2.42822e+35
[END][2] energy = 2.37801e+35
[END][3] energy = 2.42822e+35
[END][4] energy = 2.42822e+35
[START][0] energy = 2.43765e+35
[START][1] energy = 2.43765e+35
[START][2] energy = 2.43765e+35
[START][3] energy = 2.43765e+35
[START][4] energy = 2.43765e+35
[END][0] energy = 2.37801e+35
[END][1] energy = 2.42822e+35
[END][2] energy = 2.37801e+35
[END][3] energy = 2.42822e+35
[END][4] energy = 2.42822e+35
[START][0] energy = 2.43765e+35
[START][1] energy = 2.43765e+35
[START][2] energy = 2.43765e+35
[START][3] energy = 2.43765e+35
[START][4] energy = 2.43765e+35
[END][0] energy = 2.37801e+35
[END][1] energy = 2.42822e+35
[END][2] energy = 2.37801e+35
[END][3] energy = 2.42822e+35
[END][4] energy = 2.42822e+35
[START][1] energy = 2.43765e+35
[START][2] energy = 2.43765e+35
[START][3] energy = 2.43765e+35
[START][4] energy = 2.43765e+35
[START][0] energy = 2.43765e+35
[END][0] energy = 2.37801e+35
[END][1] energy = 2.42822e+35
[END][2] energy = 2.37801e+35
[END][3] energy = 2.42822e+35
[END][4] energy = 2.42822e+35
[START][0] energy = 2.43765e+35
[START][1] energy = 2.43765e+35
[START][2] energy = 2.43765e+35
[START][3] energy = 2.43765e+35
[START][4] energy = 2.43765e+35
[END][0] energy = 2.37801e+35
[END][1] energy = 2.42822e+35
[END][2] energy = 2.37801e+35
[END][3] energy = 2.42822e+35
[END][4] energy = 2.42822e+35
[START][0] energy = 2.43765e+35
[START][1] energy = 2.43765e+35
[START][2] energy = 2.43765e+35
[START][3] energy = 2.43765e+35
[START][4] energy = 2.43765e+35
[END][0] energy = 2.37801e+35
[END][1] energy = 2.42822e+35
[END][2] energy = 2.37801e+35
[END][3] energy = 2.42822e+35
[END][4] energy = 2.42822e+35
[START][0] energy = 2.43765e+35
[START][1] energy = 2.43765e+35
[START][2] energy = 2.43765e+35
[START][3] energy = 2.43765e+35
[START][4] energy = 2.43765e+35
[END][0] energy = 2.37801e+35
[END][1] energy = 2.42822e+35
[END][2] energy = 2.37801e+35
[END][3] energy = 2.42822e+35
[END][4] energy = 2.42822e+35
[START][0] energy = 2.43765e+35
[START][1] energy = 2.43765e+35
[START][2] energy = 2.43765e+35
[START][3] energy = 2.43765e+35
[START][4] energy = 2.43765e+35
[END][0] energy = 2.43765e+35
[END][1] energy = 2.43765e+35
[END][2] energy = 2.43765e+35
[END][3] energy = 2.43765e+35
[END][4] energy = 2.43765e+35
Timings:
seq = -1.55014e+09
task = -1.55014e+09
spec = 11.1176
spec-reject = 6.34822
spec-max-0 = 11.5619
spec-max-1 = 9.146
spec-max-2 = 10.0269
spec-max-3 = 10.4631
spec-max-4 = 11.1266
spec-max-5 = 10.8999
