# Supplementary material for: Increasing the degree of parallelism using speculative execution in task-based runtime systems
Source: PeerJ Comput Sci. 2019 Mar 18;5:e183. doi: 10.7717/peerj-cs.183 (PMC7924448; doi:10.7717/peerj-cs.183)
Supplement: Supplemental Information 2 — This file includes the output of the executions generated by the given script and which are shown in the publication. The script also contains functions to transform these files into tables to generate the figures. [file peerj-cs-05-183-s002.zip › Spetabaru-Output/MCspeedup.tex]

# nbloops	task	spec	spec-reject	spec-max1	spec-max2	spec-max3	spec-max4	spec-max5
1	.99789987884850235869	1.15160209353670974032	2.13517744529989633623	1.15131983456374099953	1.36050485674706352582	1.15160532015342932472	1.15161822680111963194	1.15190386040926027389
5	.99977497190462918253	1.40729472222844219530	3.64308486742634662853	1.40531422637939154581	1.56710958778154858409	1.66134422127157137885	1.40753504231392650282	1.40752913181929523742
10	.99889096194732503145	1.38864466142352388222	4.15935061819043792223	1.32445752991579462366	1.47394192699129775606	1.35962357201207449751	1.39622545386618665068	1.35970548093590080700
25	.99927951264176553711	1.40203519215687847614	4.58911207478633250165	1.44499580365226954195	1.46544983039903396631	1.59816936620563593776	1.40209987283223081150	1.35726594469173676878
50	.99910709580926931275	1.30701913838323508790	4.76135273012476737266	1.37076911345119123899	1.37740276489624673096	1.39924605513360837123	1.30819330332206414270	1.24387724336320365363
100	.99908058566874245155	1.35493416433253510911	4.85258963441595160543	1.36229963218248694093	1.38374809114290307024	1.36614458198799179615	1.35558726917067529495	1.25094144565636217451
