# Supplementary material for: Increasing the degree of parallelism using speculative execution in task-based runtime systems
Source: PeerJ Comput Sci. 2019 Mar 18;5:e183. doi: 10.7717/peerj-cs.183 (PMC7924448; doi:10.7717/peerj-cs.183)
Supplement: Supplemental Information 2 — This file includes the output of the executions generated by the given script and which are shown in the publication. The script also contains functions to transform these files into tables to generate the figures. [file peerj-cs-05-183-s002.zip › Spetabaru-Output/remc5-25.output]

NumThreads = 25
NbLoops = 5
NbDomains = 5
NbParticlesPerDomain = 2000
BoxWidth = 1
displacement = 1e-05
Temperature = 0.5
Temperature = 3
Temperature = 5.5
Temperature = 8
Temperature = 10.5
[START][0] energy = 2.43765e+35
[START][1] energy = 2.43765e+35
[START][2] energy = 2.43765e+35
[START][3] energy = 2.43765e+35
[START][4] energy = 2.43765e+35
[END][0] energy = 2.48123e+35
[END][1] energy = 2.48123e+35
[END][2] energy = 2.48123e+35
[END][3] energy = 2.48123e+35
[END][4] energy = 2.48123e+35
[START][0] energy = 2.43765e+35
[START][1] energy = 2.43765e+35
[START][2] energy = 2.43765e+35
[START][3] energy = 2.43765e+35
[START][4] energy = 2.43765e+35
[END][0] energy = 2.48123e+35
[END][1] energy = 2.48123e+35
[END][2] energy = 2.48123e+35
[END][3] energy = 2.48123e+35
[END][4] energy = 2.48123e+35
[START][0] energy = 2.43765e+35
[START][1] energy = 2.43765e+35
[START][2] energy = 2.43765e+35
[START][3] energy = 2.43765e+35
[START][4] energy = 2.43765e+35
[END][0] energy = 2.48123e+35
[END][1] energy = 2.48123e+35
[END][2] energy = 2.48123e+35
[END][3] energy = 2.48123e+35
[END][4] energy = 2.48123e+35
[START][0] energy = 2.43765e+35
[START][1] energy = 2.43765e+35
[START][2] energy = 2.43765e+35
[START][3] energy = 2.43765e+35
[START][4] energy = 2.43765e+35
[END][0] energy = 2.48123e+35
[END][1] energy = 2.48123e+35
[END][2] energy = 2.48123e+35
[END][3] energy = 2.48123e+35
[END][4] energy = 2.48123e+35
[START][0] energy = 2.43765e+35
[START][1] energy = 2.43765e+35
[START][2] energy = 2.43765e+35
[START][3] energy = 2.43765e+35
[START][4] energy = 2.43765e+35
[END][0] energy = 2.48123e+35
[END][1] energy = 2.48123e+35
[END][2] energy = 2.48123e+35
[END][3] energy = 2.48123e+35
[END][4] energy = 2.48123e+35
[START][0] energy = 2.43765e+35
[START][1] energy = 2.43765e+35
[START][2] energy = 2.43765e+35
[START][3] energy = 2.43765e+35
[START][4] energy = 2.43765e+35
[END][0] energy = 2.48123e+35
[END][1] energy = 2.48123e+35
[END][2] energy = 2.48123e+35
[END][3] energy = 2.48123e+35
[END][4] energy = 2.48123e+35
[START][0] energy = 2.43765e+35
[START][1] energy = 2.43765e+35
[START][2] energy = 2.43765e+35
[START][3] energy = 2.43765e+35
[START][4] energy = 2.43765e+35
[END][0] energy = 2.48123e+35
[END][1] energy = 2.48123e+35
[END][2] energy = 2.48123e+35
[END][3] energy = 2.48123e+35
[END][4] energy = 2.48123e+35
[START][0] energy = 2.43765e+35
[START][[START][2]1 energy = ] energy = 2.43765e+35
2.43765e+35
[START][3] energy = 2.43765e+35
[START][4] energy = 2.43765e+35
[END][0] energy = 2.43765e+35
[END][1] energy = 2.43765e+35
[END][2] energy = 2.43765e+35
[END][3] energy = 2.43765e+35
[END][4] energy = 2.43765e+35
Timings:
seq = -1.55014e+09
task = -1.55014e+09
spec = 4.51554
spec-reject = 2.00382
spec-max-0 = 6.05712
spec-max-1 = 4.30385
spec-max-2 = 3.86392
spec-max-3 = 3.85673
spec-max-4 = 4.518
spec-max-5 = 4.521
NumThreads = 25
NbLoops = 5
NbDomains = 5
NbParticlesPerDomain = 2000
BoxWidth = 1
displacement = 1e-05
Temperature = 0.5
Temperature = 3
Temperature = 5.5
Temperature = 8
Temperature = 10.5
[START][0] energy = 2.43765e+35
[START][1] energy = 2.43765e+35
[START][3] energy = 2.43765e+35
[START][2] energy = 2.43765e+35
[START][4] energy = 2.43765e+35
[END][0] energy = 2.48123e+35
[END][1] energy = 2.48123e+35
[END][2] energy = 2.48123e+35
[END][3] energy = 2.48123e+35
[END][4] energy = 2.48123e+35
[START][0] energy = 2.43765e+35
[START][1] energy = 2.43765e+35
[START][2] energy = 2.43765e+35
[START][3] energy = 2.43765e+35
[START][4] energy = 2.43765e+35
[END][0] energy = 2.48123e+35
[END][1] energy = 2.48123e+35
[END][2] energy = 2.48123e+35
[END][3] energy = 2.48123e+35
[END][4] energy = 2.48123e+35
[START][0] energy = 2.43765e+35
[START][1] energy = 2.43765e+35
[START][2] energy = 2.43765e+35
[START][3] energy = 2.43765e+35
[START][4] energy = 2.43765e+35
[END][0] energy = 2.48123e+35
[END][1] energy = 2.48123e+35
[END][2] energy = 2.48123e+35
[END][3] energy = 2.48123e+35
[END][4] energy = 2.48123e+35
[START][0] energy = 2.43765e+35
[START][1] energy = 2.43765e+35
[START][2] energy = 2.43765e+35
[START][3] energy = 2.43765e+35
[START][4] energy = 2.43765e+35
[END][0] energy = 2.48123e+35
[END][1] energy = 2.48123e+35
[END][2] energy = 2.48123e+35
[END][3] energy = 2.48123e+35
[END][4] energy = 2.48123e+35
[START][0] energy = 2.43765e+35
[START][1] energy = 2.43765e+35
[START][2] energy = 2.43765e+35
[START][3] energy = 2.43765e+35
[START][4] energy = 2.43765e+35
[END][0] energy = 2.48123e+35
[END][1] energy = 2.48123e+35
[END][2] energy = 2.48123e+35
[END][3] energy = 2.48123e+35
[END][4] energy = 2.48123e+35
[START][0] energy = 2.43765e+35
[START][1] energy = 2.43765e+35
[START][2] energy = 2.43765e+35
[START][3] energy = 2.43765e+35
[START][4] energy = 2.43765e+35
[END][0] energy = 2.48123e+35
[END][1] energy = 2.48123e+35
[END][2] energy = 2.48123e+35
[END][3] energy = 2.48123e+35
[END][4] energy = 2.48123e+35
[START][0] energy = 2.43765e+35
[START][1] energy = 2.43765e+35
[START][2] energy = 2.43765e+35
[START][3] energy = 2.43765e+35
[START][4] energy = 2.43765e+35
[END][0] energy = 2.48123e+35
[END][1] energy = 2.48123e+35
[END][2] energy = 2.48123e+35
[END][3] energy = 2.48123e+35
[END][4] energy = 2.48123e+35
[START][0] energy = 2.43765e+35
[START][1] energy = 2.43765e+35
[START][2] energy = 2.43765e+35
[START][3] energy = 2.43765e+35
[START][4] energy = 2.43765e+35
[END][0] energy = 2.43765e+35
[END][1] energy = 2.43765e+35
[END][2] energy = 2.43765e+35
[END][3] energy = 2.43765e+35
[END][4] energy = 2.43765e+35
Timings:
seq = -1.55014e+09
task = -1.55014e+09
spec = 4.51719
spec-reject = 2.11917
spec-max-0 = 6.05926
spec-max-1 = 4.32194
spec-max-2 = 3.87553
spec-max-3 = 3.859
spec-max-4 = 4.51639
spec-max-5 = 4.51957
NumThreads = 25
NbLoops = 5
NbDomains = 5
NbParticlesPerDomain = 2000
BoxWidth = 1
displacement = 1e-05
Temperature = 0.5
Temperature = 3
Temperature = 5.5
Temperature = 8
Temperature = 10.5
[START][0] energy = 2.43765e+35
[START][1] energy = 2.43765e+35
[START][2] energy = 2.43765e+35
[START][3] energy = 2.43765e+35
[START][4] energy = 2.43765e+35
[END][0] energy = 2.48123e+35
[END][1] energy = 2.48123e+35
[END][2] energy = 2.48123e+35
[END][3] energy = 2.48123e+35
[END][4] energy = 2.48123e+35
[START][0] energy = 2.43765e+35
[START][1] energy = 2.43765e+35
[START][2] energy = 2.43765e+35
[START][3] energy = 2.43765e+35
[START][4] energy = 2.43765e+35
[END][0] energy = 2.48123e+35
[END][1] energy = 2.48123e+35
[END][2] energy = 2.48123e+35
[END][3] energy = 2.48123e+35
[END][4] energy = 2.48123e+35
[START][0] energy = 2.43765e+35
[START][1] energy = 2.43765e+35
[START][2] energy = 2.43765e+35
[START][3] energy = 2.43765e+35
[START][4] energy = 2.43765e+35
[END][0] energy = 2.48123e+35
[END][1] energy = 2.48123e+35
[END][2] energy = 2.48123e+35
[END][3] energy = 2.48123e+35
[END][4] energy = 2.48123e+35
[START][0] energy = 2.43765e+35
[START][1] energy = 2.43765e+35
[START][2] energy = 2.43765e+35
[START][3] energy = 2.43765e+35
[START][4] energy = 2.43765e+35
[END][0] energy = 2.48123e+35
[END][1] energy = 2.48123e+35
[END][2] energy = 2.48123e+35
[END][3] energy = 2.48123e+35
[END][4] energy = 2.48123e+35
[START][0] energy = 2.43765e+35
[START][1] energy = 2.43765e+35
[START][2] energy = 2.43765e+35
[START][3] energy = 2.43765e+35
[START][4] energy = 2.43765e+35
[END][0] energy = 2.48123e+35
[END][1] energy = 2.48123e+35
[END][2] energy = 2.48123e+35
[END][3] energy = 2.48123e+35
[END][4] energy = 2.48123e+35
[START][0] energy = 2.43765e+35
[START][1] energy = 2.43765e+35
[START][2] energy = 2.43765e+35
[START][3] energy = [START][4] energy = 2.43765e+352.43765e+35

[END][0] energy = 2.48123e+35
[END][1] energy = 2.48123e+35
[END][2] energy = 2.48123e+35
[END][3] energy = 2.48123e+35
[END][4] energy = 2.48123e+35
[START][0] energy = 2.43765e+35
[START][1] energy = 2.43765e+35
[START][2] energy = 2.43765e+35
[START][3] energy = 2.43765e+35
[START][4] energy = 2.43765e+35
[END][0] energy = 2.48123e+35
[END][1] energy = 2.48123e+35
[END][2] energy = 2.48123e+35
[END][3] energy = 2.48123e+35
[END][4] energy = 2.48123e+35
[START][0] energy = 2.43765e+35
[START][1] energy = 2.43765e+35
[START][2] energy = 2.43765e+35
[START][3] energy = 2.43765e+35
[START][4] energy = 2.43765e+35
[END][0] energy = 2.43765e+35
[END][1] energy = 2.43765e+35
[END][2] energy = 2.43765e+35
[END][3] energy = 2.43765e+35
[END][4] energy = 2.43765e+35
Timings:
seq = -1.55014e+09
task = -1.55014e+09
spec = 4.73053
spec-reject = 2.16848
spec-max-0 = 6.0589
spec-max-1 = 4.30081
spec-max-2 = 4.0743
spec-max-3 = 3.86678
spec-max-4 = 4.52469
spec-max-5 = 4.51635
NumThreads = 25
NbLoops = 5
NbDomains = 5
NbParticlesPerDomain = 2000
BoxWidth = 1
displacement = 1e-05
Temperature = 0.5
Temperature = 3
Temperature = 5.5
Temperature = 8
Temperature = 10.5
[START][0] energy = 2.43765e+35
[START][1] energy = 2.43765e+35
[START][2] energy = 2.43765e+35
[START][3] energy = 2.43765e+35
[START][4] energy = 2.43765e+35
[END][0] energy = 2.48123e+35
[END][1] energy = 2.48123e+35
[END][2] energy = 2.48123e+35
[END][3] energy = 2.48123e+35
[END][4] energy = 2.48123e+35
[START][0] energy = 2.43765e+35
[START][1] energy = 2.43765e+35
[START][2] energy = 2.43765e+35
[START][3] energy = 2.43765e+35
[START][4] energy = 2.43765e+35
[END][0] energy = 2.48123e+35
[END][1] energy = 2.48123e+35
[END][2] energy = 2.48123e+35
[END][3] energy = 2.48123e+35
[END][4] energy = 2.48123e+35
[START][0] energy = 2.43765e+35
[START][1] energy = 2.43765e+35
[START][2] energy = 2.43765e+35
[START][3] energy = 2.43765e+35
[START][4] energy = 2.43765e+35
[END][0] energy = 2.48123e+35
[END][1] energy = 2.48123e+35
[END][2] energy = 2.48123e+35
[END][3] energy = 2.48123e+35
[END][4] energy = 2.48123e+35
[START][0] energy = 2.43765e+35
[START][1] energy = 2.43765e+35
[START][2] energy = 2.43765e+35
[START][3] energy = 2.43765e+35
[START][4] energy = 2.43765e+35
[END][0] energy = 2.48123e+35
[END][1] energy = 2.48123e+35
[END][2] energy = 2.48123e+35
[END][3] energy = 2.48123e+35
[END][4] energy = 2.48123e+35
[START][0] energy = 2.43765e+35
[START][1] energy = 2.43765e+35
[START][2] energy = 2.43765e+35
[START][3] energy = 2.43765e+35
[START][4] energy = 2.43765e+35
[END][0] energy = 2.48123e+35
[END][1] energy = 2.48123e+35
[END][2] energy = 2.48123e+35
[END][3] energy = 2.48123e+35
[END][4] energy = 2.48123e+35
[START][0] energy = 2.43765e+35
[START][1] energy = 2.43765e+35
[START][2] energy = 2.43765e+35
[START][3] energy = 2.43765e+35
[START][4] energy = 2.43765e+35
[END][0] energy = 2.48123e+35
[END][1] energy = 2.48123e+35
[END][2] energy = 2.48123e+35
[END][3] energy = 2.48123e+35
[END][4] energy = 2.48123e+35
[START][0] energy = 2.43765e+35
[START][1] energy = 2.43765e+35
[START][2] energy = 2.43765e+35
[START][3] energy = 2.43765e+35
[START][4] energy = 2.43765e+35
[END][0] energy = 2.48123e+35
[END][1] energy = 2.48123e+35
[END][2] energy = 2.48123e+35
[END][3] energy = 2.48123e+35
[END][4] energy = 2.48123e+35
[START][0] energy = 2.43765e+35
[START][1] energy = 2.43765e+35
[START][2] energy = 2.43765e+35
[START][4] energy = 2.43765e+35
[START][3] energy = 2.43765e+35
[END][0] energy = 2.43765e+35
[END][1] energy = 2.43765e+35
[END][2] energy = 2.43765e+35
[END][3] energy = 2.43765e+35
[END][4] energy = 2.43765e+35
Timings:
seq = -1.55014e+09
task = -1.55014e+09
spec = 4.51813
spec-reject = 2.11698
spec-max-0 = 6.05913
spec-max-1 = 4.30639
spec-max-2 = 3.86471
spec-max-3 = 3.6571
spec-max-4 = 4.52087
spec-max-5 = 4.51611
NumThreads = 25
NbLoops = 5
NbDomains = 5
NbParticlesPerDomain = 2000
BoxWidth = 1
displacement = 1e-05
Temperature = 0.5
Temperature = 3
Temperature = 5.5
Temperature = 8
Temperature = 10.5
[START][0] energy = 2.43765e+35
[START][1] energy = 2.43765e+35
[START][2] energy = 2.43765e+35
[START][3] energy = 2.43765e+35
[START][4] energy = 2.43765e+35
[END][0] energy = 2.48123e+35
[END][1] energy = 2.48123e+35
[END][2] energy = 2.48123e+35
[END][3] energy = 2.48123e+35
[END][4] energy = 2.48123e+35
[START][0] energy = 2.43765e+35
[START][1] energy = 2.43765e+35
[START][2] energy = 2.43765e+35
[START][3] energy = 2.43765e+35
[START][4] energy = 2.43765e+35
[END][0] energy = 2.48123e+35
[END][1] energy = 2.48123e+35
[END][2] energy = 2.48123e+35
[END][3] energy = 2.48123e+35
[END][4] energy = 2.48123e+35
[START][0] energy = 2.43765e+35
[START][1] energy = 2.43765e+35
[START][2] energy = 2.43765e+35
[START][3] energy = 2.43765e+35
[START][4] energy = 2.43765e+35
[END][0] energy = 2.48123e+35
[END][1] energy = 2.48123e+35
[END][2] energy = 2.48123e+35
[END][3] energy = 2.48123e+35
[END][4] energy = 2.48123e+35
[START][0] energy = 2.43765e+35
[START][1] energy = 2.43765e+35
[START][2] energy = 2.43765e+35
[START][3] energy = 2.43765e+35
[START][4] energy = 2.43765e+35
[END][0] energy = 2.48123e+35
[END][1] energy = 2.48123e+35
[END][2] energy = 2.48123e+35
[END][3] energy = 2.48123e+35
[END][4] energy = 2.48123e+35
[START][0] energy = 2.43765e+35
[START][1] energy = 2.43765e+35
[START][2] energy = 2.43765e+35
[START][3] energy = 2.43765e+35
[START][4] energy = 2.43765e+35
[END][0] energy = 2.48123e+35
[END][1] energy = 2.48123e+35
[END][2] energy = 2.48123e+35
[END][3] energy = 2.48123e+35
[END][4] energy = 2.48123e+35
[START][0] energy = 2.43765e+35
[START][1] energy = 2.43765e+35
[START][2] energy = 2.43765e+35
[START][3] energy = 2.43765e+35
[START][4] energy = 2.43765e+35
[END][0] energy = 2.48123e+35
[END][1] energy = 2.48123e+35
[END][2] energy = 2.48123e+35
[END][3] energy = 2.48123e+35
[END][4] energy = 2.48123e+35
[START][0] energy = 2.43765e+35
[START][1] energy = 2.43765e+35
[START][2] energy = 2.43765e+35
[START][3] energy = 2.43765e+35
[START][4] energy = 2.43765e+35
[END][0] energy = 2.48123e+35
[END][1] energy = 2.48123e+35
[END][2] energy = 2.48123e+35
[END][3] energy = 2.48123e+35
[END][4] energy = 2.48123e+35
[START][0] energy = 2.43765e+35
[START][1] energy = 2.43765e+35
[START][2] energy = 2.43765e+35
[START][3] energy = [START][4] energy = 2.43765e+35
2.43765e+35
[END][0] energy = 2.43765e+35
[END][1] energy = 2.43765e+35
[END][2] energy = 2.43765e+35
[END][3] energy = 2.43765e+35
[END][4] energy = 2.43765e+35
Timings:
seq = -1.55014e+09
task = -1.55014e+09
spec = 4.5162
spec-reject = 2.02274
spec-max-0 = 6.06036
spec-max-1 = 4.30148
spec-max-2 = 3.90969
spec-max-3 = 3.6546
spec-max-4 = 4.51585
spec-max-5 = 4.53047
