# Supplementary material for: Increasing the degree of parallelism using speculative execution in task-based runtime systems
Source: PeerJ Comput Sci. 2019 Mar 18;5:e183. doi: 10.7717/peerj-cs.183 (PMC7924448; doi:10.7717/peerj-cs.183)
Supplement: Supplemental Information 2 — This file includes the output of the executions generated by the given script and which are shown in the publication. The script also contains functions to transform these files into tables to generate the figures. [file peerj-cs-05-183-s002.zip › Spetabaru-Output/remc50-20.output]

NumThreads = 20
NbLoops = 50
NbDomains = 5
NbParticlesPerDomain = 2000
BoxWidth = 1
displacement = 1e-05
Temperature = 0.5
Temperature = 3
Temperature = 5.5
Temperature = 8
Temperature = 10.5
[START][0] energy = 2.43765e+35
[START][1] energy = 2.43765e+35
[START][2] energy = 2.43765e+35
[START][3] energy = 2.43765e+35
[START][4] energy = 2.43765e+35
[END][0] energy = 2.49636e+35
[END][1] energy = 2.32372e+35
[END][2] energy = 2.49636e+35
[END][3] energy = 2.32372e+35
[END][4] energy = 2.32372e+35
[START][1] energy = 2.43765e+35
[START][2] energy = 2.43765e+35
[START][0] energy = 2.43765e+35
[START][4] energy = 2.43765e+35
[START][3] energy = 2.43765e+35
[END][0] energy = 2.49636e+35
[END][1] energy = 2.32372e+35
[END][2] energy = 2.49636e+35
[END][3] energy = 2.32372e+35
[END][4] energy = 2.32372e+35
[START][1] energy = 2.43765e+35
[START][0] energy = 2.43765e+35
[START][2] energy = 2.43765e+35
[START][3] energy = 2.43765e+35
[START][4] energy = 2.43765e+35
[END][0] energy = 2.49636e+35
[END][1] energy = 2.32372e+35
[END][2] energy = 2.49636e+35
[END][3] energy = 2.32372e+35
[END][4] energy = 2.32372e+35
[START][1] energy = 2.43765e+35
[START][4] energy = 2.43765e+35
[START][2] energy = 2.43765e+35
[START][0] energy = 2.43765e+35
[START][3] energy = 2.43765e+35
[END][0] energy = 2.49636e+35
[END][1] energy = 2.32372e+35
[END][2] energy = 2.49636e+35
[END][3] energy = 2.32372e+35
[END][4] energy = 2.32372e+35
[START][0] energy = 2.43765e+35
[START][2] energy = 2.43765e+35
[START][1] energy = 2.43765e+35
[START][3] energy = 2.43765e+35
[START][4] energy = 2.43765e+35
[END][0] energy = 2.49636e+35
[END][1] energy = 2.32372e+35
[END][2] energy = 2.49636e+35
[END][3] energy = 2.32372e+35
[END][4] energy = 2.32372e+35
[START][2] energy = 2.43765e+35
[START][3] energy = 2.43765e+35
[START][0] energy = 2.43765e+35
[START][1] energy = 2.43765e+35
[START][4] energy = 2.43765e+35
[END][0] energy = 2.49636e+35
[END][1] energy = 2.32372e+35
[END][2] energy = 2.49636e+35
[END][3] energy = 2.32372e+35
[END][4] energy = 2.32372e+35
[START][0] energy = 2.43765e+35
[START][1] energy = 2.43765e+35
[START][4] energy = 2.43765e+35
[START][2] energy = 2.43765e+35
[START][3] energy = 2.43765e+35
[END][0] energy = 2.49636e+35
[END][1] energy = 2.32372e+35
[END][2] energy = 2.49636e+35
[END][3] energy = 2.32372e+35
[END][4] energy = 2.32372e+35
[START][0] energy = 2.43765e+35
[START][3] energy = 2.43765e+35
[START][1] energy = 2.43765e+35
[START][2] energy = 2.43765e+35
[START][4] energy = 2.43765e+35
[END][0] energy = 2.43765e+35
[END][1] energy = 2.43765e+35
[END][2] energy = 2.43765e+35
[END][3] energy = 2.43765e+35
[END][4] energy = 2.43765e+35
Timings:
seq = -1.55016e+09
task = -1.55016e+09
spec = 41.0531
spec-reject = 12.6089
spec-max-0 = 46.6404
spec-max-1 = 36.229
spec-max-2 = 39.0264
spec-max-3 = 39.1316
spec-max-4 = 41.0039
spec-max-5 = 41.4539
NumThreads = 20
NbLoops = 50
NbDomains = 5
NbParticlesPerDomain = 2000
BoxWidth = 1
displacement = 1e-05
Temperature = 0.5
Temperature = 3
Temperature = 5.5
Temperature = 8
Temperature = 10.5
[START][3] energy = 2.43765e+35
[START][4] energy = 2.43765e+35
[START][0] energy = 2.43765e+35
[START][1] energy = 2.43765e+35
[START][2] energy = 2.43765e+35
[END][0] energy = 2.49636e+35
[END][1] energy = 2.32372e+35
[END][2] energy = 2.49636e+35
[END][3] energy = 2.32372e+35
[END][4] energy = 2.32372e+35
[START][2] energy = 2.43765e+35
[START][3] energy = 2.43765e+35
[START][0] energy = 2.43765e+35
[START][1] energy = 2.43765e+35
[START][4] energy = 2.43765e+35
[END][0] energy = 2.49636e+35
[END][1] energy = 2.32372e+35
[END][2] energy = 2.49636e+35
[END][3] energy = 2.32372e+35
[END][4] energy = 2.32372e+35
[START][1] energy = 2.43765e+35
[START][3] energy = 2.43765e+35
[START][0] energy = 2.43765e+35
[START][2] energy = 2.43765e+35
[START][4] energy = 2.43765e+35
[END][0] energy = 2.49636e+35
[END][1] energy = 2.32372e+35
[END][2] energy = 2.49636e+35
[END][3] energy = 2.32372e+35
[END][4] energy = 2.32372e+35
[START][0] energy = 2.43765e+35
[START][2] energy = 2.43765e+35
[START][1] energy = 2.43765e+35
[START][3] energy = 2.43765e+35
[START][4] energy = 2.43765e+35
[END][0] energy = 2.49636e+35
[END][1] energy = 2.32372e+35
[END][2] energy = 2.49636e+35
[END][3] energy = 2.32372e+35
[END][4] energy = 2.32372e+35
[START][0] energy = 2.43765e+35
[START][2] energy = 2.43765e+35
[START][4] energy = 2.43765e+35
[START][1] energy = 2.43765e+35
[START][3] energy = 2.43765e+35
[END][0] energy = 2.49636e+35
[END][1] energy = 2.32372e+35
[END][2] energy = 2.49636e+35
[END][3] energy = 2.32372e+35
[END][4] energy = 2.32372e+35
[START][0] energy = 2.43765e+35
[START][3] energy = 2.43765e+35
[START][2] energy = 2.43765e+35
[START][1] energy = 2.43765e+35
[START][4] energy = 2.43765e+35
[END][0] energy = 2.49636e+35
[END][1] energy = 2.32372e+35
[END][2] energy = 2.49636e+35
[END][3] energy = 2.32372e+35
[END][4] energy = 2.32372e+35
[START][0] energy = 2.43765e+35
[START][2] energy = 2.43765e+35
[START][1] energy = 2.43765e+35
[START][3] energy = 2.43765e+35
[START][4] energy = 2.43765e+35
[END][0] energy = 2.49636e+35
[END][1] energy = 2.32372e+35
[END][2] energy = 2.49636e+35
[END][3] energy = 2.32372e+35
[END][4] energy = 2.32372e+35
[START][0] energy = 2.43765e+35
[START][2] energy = 2.43765e+35
[START][1] energy = 2.43765e+35
[START][3] energy = 2.43765e+35
[START][4] energy = 2.43765e+35
[END][0] energy = 2.43765e+35
[END][1] energy = 2.43765e+35
[END][2] energy = 2.43765e+35
[END][3] energy = 2.43765e+35
[END][4] energy = 2.43765e+35
Timings:
seq = -1.55016e+09
task = -1.55016e+09
spec = 41.319
spec-reject = 12.6431
spec-max-0 = 46.7109
spec-max-1 = 36.0978
spec-max-2 = 38.7186
spec-max-3 = 39.1195
spec-max-4 = 41.2233
spec-max-5 = 41.5121
NumThreads = 20
NbLoops = 50
NbDomains = 5
NbParticlesPerDomain = 2000
BoxWidth = 1
displacement = 1e-05
Temperature = 0.5
Temperature = 3
Temperature = 5.5
Temperature = 8
Temperature = 10.5
[START][2] energy = 2.43765e+35
[START][4] energy = 2.43765e+35
[START][0] energy = 2.43765e+35
[START][1] energy = 2.43765e+35
[START][3] energy = 2.43765e+35
[END][0] energy = 2.49636e+35
[END][1] energy = 2.32372e+35
[END][2] energy = 2.49636e+35
[END][3] energy = 2.32372e+35
[END][4] energy = 2.32372e+35
[START][2] energy = 2.43765e+35
[START][3] energy = 2.43765e+35
[START][0] energy = 2.43765e+35
[START][1] energy = 2.43765e+35
[START][4] energy = 2.43765e+35
[END][0] energy = 2.49636e+35
[END][1] energy = 2.32372e+35
[END][2] energy = 2.49636e+35
[END][3] energy = 2.32372e+35
[END][4] energy = 2.32372e+35
[START][1] energy = 2.43765e+35
[START][0] energy = 2.43765e+35
[START][2] energy = 2.43765e+35
[START][3] energy = 2.43765e+35
[START][4] energy = 2.43765e+35
[END][0] energy = 2.49636e+35
[END][1] energy = 2.32372e+35
[END][2] energy = 2.49636e+35
[END][3] energy = 2.32372e+35
[END][4] energy = 2.32372e+35
[START][1] energy = 2.43765e+35
[START][3] energy = 2.43765e+35
[START][0] energy = 2.43765e+35
[START][2] energy = 2.43765e+35
[START][4] energy = 2.43765e+35
[END][0] energy = 2.49636e+35
[END][1] energy = 2.32372e+35
[END][2] energy = 2.49636e+35
[END][3] energy = 2.32372e+35
[END][4] energy = 2.32372e+35
[START][1] energy = 2.43765e+35
[START][2] energy = 2.43765e+35
[START][0] energy = 2.43765e+35
[START][3] energy = 2.43765e+35
[START][4] energy = 2.43765e+35
[END][0] energy = 2.49636e+35
[END][1] energy = 2.32372e+35
[END][2] energy = 2.49636e+35
[END][3] energy = 2.32372e+35
[END][4] energy = 2.32372e+35
[START][0] energy = 2.43765e+35
[START][2] energy = 2.43765e+35
[START][1] energy = 2.43765e+35
[START][3] energy = 2.43765e+35
[START][4] energy = 2.43765e+35
[END][0] energy = 2.49636e+35
[END][1] energy = 2.32372e+35
[END][2] energy = 2.49636e+35
[END][3] energy = 2.32372e+35
[END][4] energy = 2.32372e+35
[START][0] energy = 2.43765e+35
[START][3] energy = 2.43765e+35
[START][4] energy = 2.43765e+35
[START][1] energy = 2.43765e+35
[START][2] energy = 2.43765e+35
[END][0] energy = 2.49636e+35
[END][1] energy = 2.32372e+35
[END][2] energy = 2.49636e+35
[END][3] energy = 2.32372e+35
[END][4] energy = 2.32372e+35
[START][0] energy = 2.43765e+35
[START][2] energy = 2.43765e+35
[START][1] energy = 2.43765e+35
[START][3] energy = 2.43765e+35
[START][4] energy = 2.43765e+35
[END][0] energy = 2.43765e+35
[END][1] energy = 2.43765e+35
[END][2] energy = 2.43765e+35
[END][3] energy = 2.43765e+35
[END][4] energy = 2.43765e+35
Timings:
seq = -1.55016e+09
task = -1.55016e+09
spec = 41.1188
spec-reject = 12.6462
spec-max-0 = 46.533
spec-max-1 = 36.354
spec-max-2 = 39.0767
spec-max-3 = 39.1528
spec-max-4 = 41.1192
spec-max-5 = 41.6762
NumThreads = 20
NbLoops = 50
NbDomains = 5
NbParticlesPerDomain = 2000
BoxWidth = 1
displacement = 1e-05
Temperature = 0.5
Temperature = 3
Temperature = 5.5
Temperature = 8
Temperature = 10.5
[START][2] energy = 2.43765e+35
[START][3] energy = 2.43765e+35
[START][0] energy = 2.43765e+35
[START][1] energy = 2.43765e+35
[START][4] energy = 2.43765e+35
[END][0] energy = 2.49636e+35
[END][1] energy = 2.32372e+35
[END][2] energy = 2.49636e+35
[END][3] energy = 2.32372e+35
[END][4] energy = 2.32372e+35
[START][2] energy = 2.43765e+35
[START][0] energy = 2.43765e+35
[START][3] energy = 2.43765e+35
[START][1] energy = 2.43765e+35
[START][4] energy = 2.43765e+35
[END][0] energy = 2.49636e+35
[END][1] energy = 2.32372e+35
[END][2] energy = 2.49636e+35
[END][3] energy = 2.32372e+35
[END][4] energy = 2.32372e+35
[START][0] energy = 2.43765e+35
[START][1] energy = 2.43765e+35
[START][3] energy = 2.43765e+35
[START][2] energy = 2.43765e+35
[START][4] energy = 2.43765e+35
[END][0] energy = 2.49636e+35
[END][1] energy = 2.32372e+35
[END][2] energy = 2.49636e+35
[END][3] energy = 2.32372e+35
[END][4] energy = 2.32372e+35
[START][2] energy = 2.43765e+35
[START][0] energy = 2.43765e+35
[START][3] energy = 2.43765e+35
[START][1] energy = 2.43765e+35
[START][4] energy = 2.43765e+35
[END][0] energy = 2.49636e+35
[END][1] energy = 2.32372e+35
[END][2] energy = 2.49636e+35
[END][3] energy = 2.32372e+35
[END][4] energy = 2.32372e+35
[START][1] energy = 2.43765e+35
[START][4] energy = 2.43765e+35
[START][0] energy = 2.43765e+35
[START][2] energy = 2.43765e+35
[START][3] energy = 2.43765e+35
[END][0] energy = 2.49636e+35
[END][1] energy = 2.32372e+35
[END][2] energy = 2.49636e+35
[END][3] energy = 2.32372e+35
[END][4] energy = 2.32372e+35
[START][1] energy = 2.43765e+35
[START][4] energy = 2.43765e+35
[START][0] energy = 2.43765e+35
[START][2] energy = 2.43765e+35
[START][3] energy = 2.43765e+35
[END][0] energy = 2.49636e+35
[END][1] energy = 2.32372e+35
[END][2] energy = 2.49636e+35
[END][3] energy = 2.32372e+35
[END][4] energy = 2.32372e+35
[START][2] energy = 2.43765e+35
[START][3] energy = 2.43765e+35
[START][0] energy = 2.43765e+35
[START][1] energy = 2.43765e+35
[START][4] energy = 2.43765e+35
[END][0] energy = 2.49636e+35
[END][1] energy = 2.32372e+35
[END][2] energy = 2.49636e+35
[END][3] energy = 2.32372e+35
[END][4] energy = 2.32372e+35
[START][0] energy = 2.43765e+35
[START][4] energy = 2.43765e+35
[START][1] energy = 2.43765e+35
[START][2] energy = 2.43765e+35
[START][3] energy = 2.43765e+35
[END][0] energy = 2.43765e+35
[END][1] energy = 2.43765e+35
[END][2] energy = 2.43765e+35
[END][3] energy = 2.43765e+35
[END][4] energy = 2.43765e+35
Timings:
seq = -1.55016e+09
task = -1.55016e+09
spec = 41.0489
spec-reject = 12.6333
spec-max-0 = 46.384
spec-max-1 = 36.1455
spec-max-2 = 39.1197
spec-max-3 = 39.1022
spec-max-4 = 41.2196
spec-max-5 = 41.7335
NumThreads = 20
NbLoops = 50
NbDomains = 5
NbParticlesPerDomain = 2000
BoxWidth = 1
displacement = 1e-05
Temperature = 0.5
Temperature = 3
Temperature = 5.5
Temperature = 8
Temperature = 10.5
[START][2] energy = 2.43765e+35
[START][3] energy = 2.43765e+35
[START][4] energy = 2.43765e+35
[START][0] energy = 2.43765e+35
[START][1] energy = 2.43765e+35
[END][0] energy = 2.49636e+35
[END][1] energy = 2.32372e+35
[END][2] energy = 2.49636e+35
[END][3] energy = 2.32372e+35
[END][4] energy = 2.32372e+35
[START][1] energy = 2.43765e+35
[START][0] energy = 2.43765e+35[START][2] energy = 
2.43765e+35
[START][3] energy = 2.43765e+35
[START][4] energy = 2.43765e+35
[END][0] energy = 2.49636e+35
[END][1] energy = 2.32372e+35
[END][2] energy = 2.49636e+35
[END][3] energy = 2.32372e+35
[END][4] energy = 2.32372e+35
[START][0] energy = 2.43765e+35
[START][1] energy = 2.43765e+35
[START][2] energy = 2.43765e+35
[START][3] energy = 2.43765e+35
[START][4] energy = 2.43765e+35
[END][0] energy = 2.49636e+35
[END][1] energy = 2.32372e+35
[END][2] energy = 2.49636e+35
[END][3] energy = 2.32372e+35
[END][4] energy = 2.32372e+35
[START][2] energy = 2.43765e+35
[START][3] energy = 2.43765e+35
[START][4] energy = 2.43765e+35
[START][0] energy = 2.43765e+35
[START][1] energy = 2.43765e+35
[END][0] energy = 2.49636e+35
[END][1] energy = 2.32372e+35
[END][2] energy = 2.49636e+35
[END][3] energy = 2.32372e+35
[END][4] energy = 2.32372e+35
[START][[START][23]] energy =  energy = 2.43765e+352.43765e+35

[START][0] energy = 2.43765e+35
[START][4] energy = 2.43765e+35
[START][1] energy = 2.43765e+35
[END][0] energy = 2.49636e+35
[END][1] energy = 2.32372e+35
[END][2] energy = 2.49636e+35
[END][3] energy = 2.32372e+35
[END][4] energy = 2.32372e+35
[START][2] energy = 2.43765e+35
[START][4] energy = 2.43765e+35
[START][0] energy = 2.43765e+35
[START][1] energy = 2.43765e+35
[START][3] energy = 2.43765e+35
[END][0] energy = 2.49636e+35
[END][1] energy = 2.32372e+35
[END][2] energy = 2.49636e+35
[END][3] energy = 2.32372e+35
[END][4] energy = 2.32372e+35
[START][2] energy = 2.43765e+35
[START][3] energy = 2.43765e+35
[START][0] energy = 2.43765e+35
[START][1] energy = 2.43765e+35
[START][4] energy = 2.43765e+35
[END][0] energy = 2.49636e+35
[END][1] energy = 2.32372e+35
[END][2] energy = 2.49636e+35
[END][3] energy = 2.32372e+35
[END][4] energy = 2.32372e+35
[START][1] energy = 2.43765e+35
[START][4] energy = 2.43765e+35
[START][0] energy = 2.43765e+35
[START][2] energy = 2.43765e+35
[START][3] energy = 2.43765e+35
[END][0] energy = 2.43765e+35
[END][1] energy = 2.43765e+35
[END][2] energy = 2.43765e+35
[END][3] energy = 2.43765e+35
[END][4] energy = 2.43765e+35
Timings:
seq = -1.55016e+09
task = -1.55016e+09
spec = 41.3443
spec-reject = 12.6016
spec-max-0 = 46.7419
spec-max-1 = 36.2064
spec-max-2 = 38.971
spec-max-3 = 39.0532
spec-max-4 = 41.2076
spec-max-5 = 41.6222
