# Supplementary material for: Increasing the degree of parallelism using speculative execution in task-based runtime systems
Source: PeerJ Comput Sci. 2019 Mar 18;5:e183. doi: 10.7717/peerj-cs.183 (PMC7924448; doi:10.7717/peerj-cs.183)
Supplement: Supplemental Information 2 — This file includes the output of the executions generated by the given script and which are shown in the publication. The script also contains functions to transform these files into tables to generate the figures. [file peerj-cs-05-183-s002.zip › Spetabaru-Output/remc100-25.output]

NumThreads = 25
NbLoops = 100
NbDomains = 5
NbParticlesPerDomain = 2000
BoxWidth = 1
displacement = 1e-05
Temperature = 0.5
Temperature = 3
Temperature = 5.5
Temperature = 8
Temperature = 10.5
[START][1] energy = 2.43765e+35
[START][4] energy = 2.43765e+35
[START][0] energy = 2.43765e+35
[START][2] energy = 2.43765e+35
[START][3] energy = 2.43765e+35
[END][0] energy = 2.75866e+35
[END][1] energy = 2.10684e+35
[END][2] energy = 2.75866e+35
[END][3] energy = 2.10684e+35
[END][4] energy = 2.10684e+35
[START][2] energy = 2.43765e+35
[START][3] energy = 2.43765e+35
[START][0] energy = 2.43765e+35
[START][1] energy = 2.43765e+35
[START][4] energy = 2.43765e+35
[END][0] energy = 2.75866e+35
[END][1] energy = 2.10684e+35
[END][2] energy = 2.75866e+35
[END][3] energy = 2.10684e+35
[END][4] energy = 2.10684e+35
[START][0] energy = 2.43765e+35
[START][2] energy = 2.43765e+35
[START][3] energy = 2.43765e+35
[START][1] energy = 2.43765e+35
[START][4] energy = 2.43765e+35
[END][0] energy = 2.75866e+35
[END][1] energy = 2.10684e+35
[END][2] energy = 2.75866e+35
[END][3] energy = 2.10684e+35
[END][4] energy = 2.10684e+35
[START][1] energy = 2.43765e+35
[START][2] energy = 2.43765e+35
[START][0] energy = 2.43765e+35
[START][3] energy = 2.43765e+35
[START][4] energy = 2.43765e+35
[END][0] energy = 2.75866e+35
[END][1] energy = 2.10684e+35
[END][2] energy = 2.75866e+35
[END][3] energy = 2.10684e+35
[END][4] energy = 2.10684e+35
[START][2] energy = 2.43765e+35
[START][4] energy = 2.43765e+35
[START][0] energy = 2.43765e+35
[START][1] energy = 2.43765e+35
[START][3] energy = 2.43765e+35
[END][0] energy = 2.75866e+35
[END][1] energy = 2.10684e+35
[END][2] energy = 2.75866e+35
[END][3] energy = 2.10684e+35
[END][4] energy = 2.10684e+35
[START][1] energy = 2.43765e+35
[START][2] energy = 2.43765e+35
[START][0] energy = 2.43765e+35
[START][3] energy = 2.43765e+35
[START][4] energy = 2.43765e+35
[END][0] energy = 2.75866e+35
[END][1] energy = 2.10684e+35
[END][2] energy = 2.75866e+35
[END][3] energy = 2.10684e+35
[END][4] energy = 2.10684e+35
[START][0] energy = 2.43765e+35
[START][1] energy = 2.43765e+35
[START][4] energy = 2.43765e+35
[START][2] energy = 2.43765e+35
[START][3] energy = 2.43765e+35
[END][0] energy = 2.75866e+35
[END][1] energy = 2.10684e+35
[END][2] energy = 2.75866e+35
[END][3] energy = 2.10684e+35
[END][4] energy = 2.10684e+35
[START][0] energy = 2.43765e+35
[START][1] energy = 2.43765e+35
[START][2] energy = 2.43765e+35
[START][3] energy = 2.43765e+35
[START][4] energy = 2.43765e+35
[END][0] energy = 2.43765e+35
[END][1] energy = 2.43765e+35
[END][2] energy = 2.43765e+35
[END][3] energy = 2.43765e+35
[END][4] energy = 2.43765e+35
Timings:
seq = -1.55018e+09
task = -1.55018e+09
spec = 80.5384
spec-reject = 24.4361
spec-max-0 = 92.913
spec-max-1 = 71.5841
spec-max-2 = 74.6009
spec-max-3 = 77.4582
spec-max-4 = 80.5702
spec-max-5 = 81.037
NumThreads = 25
NbLoops = 100
NbDomains = 5
NbParticlesPerDomain = 2000
BoxWidth = 1
displacement = 1e-05
Temperature = 0.5
Temperature = 3
Temperature = 5.5
Temperature = 8
Temperature = 10.5
[START][0] energy = 2.43765e+35
[START][1] energy = 2.43765e+35
[START][4] energy = 2.43765e+35
[START][2] energy = 2.43765e+35
[START][3] energy = 2.43765e+35
[END][0] energy = 2.75866e+35
[END][1] energy = 2.10684e+35
[END][2] energy = 2.75866e+35
[END][3] energy = 2.10684e+35
[END][4] energy = 2.10684e+35
[START][0] energy = 2.43765e+35
[START][3] energy = 2.43765e+35
[START][4] energy = 2.43765e+35
[START][1] energy = 2.43765e+35
[START][2] energy = 2.43765e+35
[END][0] energy = 2.75866e+35
[END][1] energy = 2.10684e+35
[END][2] energy = 2.75866e+35
[END][3] energy = 2.10684e+35
[END][4] energy = 2.10684e+35
[START][0] energy = 2.43765e+35
[START][1] energy = 2.43765e+35
[START][2] energy = 2.43765e+35
[START][3] energy = 2.43765e+35
[START][4] energy = 2.43765e+35
[END][0] energy = 2.75866e+35
[END][1] energy = 2.10684e+35
[END][2] energy = 2.75866e+35
[END][3] energy = 2.10684e+35
[END][4] energy = 2.10684e+35
[START][2] energy = 2.43765e+35
[START][4] energy = 2.43765e+35
[START][0] energy = 2.43765e+35
[START][1] energy = 2.43765e+35
[START][3] energy = 2.43765e+35
[END][0] energy = 2.75866e+35
[END][1] energy = 2.10684e+35
[END][2] energy = 2.75866e+35
[END][3] energy = 2.10684e+35
[END][4] energy = 2.10684e+35
[START][0] energy = 2.43765e+35
[START][1] energy = 2.43765e+35
[START][2] energy = 2.43765e+35
[START][4] energy = 2.43765e+35
[START][3] energy = 2.43765e+35
[END][0] energy = 2.75866e+35
[END][1] energy = 2.10684e+35
[END][2] energy = 2.75866e+35
[END][3] energy = 2.10684e+35
[END][4] energy = 2.10684e+35
[START][0] energy = 2.43765e+35
[START][2] energy = 2.43765e+35
[START][3] energy = 2.43765e+35
[START][1] energy = 2.43765e+35
[START][4] energy = 2.43765e+35
[END][0] energy = 2.75866e+35
[END][1] energy = 2.10684e+35
[END][2] energy = 2.75866e+35
[END][3] energy = 2.10684e+35
[END][4] energy = 2.10684e+35
[START][1] energy = 2.43765e+35
[START][3] energy = 2.43765e+35
[START][0] energy = 2.43765e+35
[START][2] energy = 2.43765e+35
[START][4] energy = 2.43765e+35
[END][0] energy = 2.75866e+35
[END][1] energy = 2.10684e+35
[END][2] energy = 2.75866e+35
[END][3] energy = 2.10684e+35
[END][4] energy = 2.10684e+35
[START][0] energy = 2.43765e+35
[START][4] energy = 2.43765e+35
[START][1] energy = 2.43765e+35
[START][2] energy = 2.43765e+35
[START][3] energy = 2.43765e+35
[END][0] energy = 2.43765e+35
[END][1] energy = 2.43765e+35
[END][2] energy = 2.43765e+35
[END][3] energy = 2.43765e+35
[END][4] energy = 2.43765e+35
Timings:
seq = -1.55018e+09
task = -1.55018e+09
spec = 80.5568
spec-reject = 24.275
spec-max-0 = 92.6986
spec-max-1 = 71.7474
spec-max-2 = 74.7195
spec-max-3 = 77.5231
spec-max-4 = 80.4525
spec-max-5 = 81.0982
NumThreads = 25
NbLoops = 100
NbDomains = 5
NbParticlesPerDomain = 2000
BoxWidth = 1
displacement = 1e-05
Temperature = 0.5
Temperature = 3
Temperature = 5.5
Temperature = 8
Temperature = 10.5
[START][1] energy = 2.43765e+35
[START][2] energy = 2.43765e+35
[START][3] energy = 2.43765e+35
[START][0] energy = [START][4] energy = 2.43765e+35
2.43765e+35
[END][0] energy = 2.75866e+35
[END][1] energy = 2.10684e+35
[END][2] energy = 2.75866e+35
[END][3] energy = 2.10684e+35
[END][4] energy = 2.10684e+35
[START][1] energy = 2.43765e+35
[START][2] energy = 2.43765e+35
[START][0] energy = 2.43765e+35
[START][3] energy = 2.43765e+35
[START][4] energy = 2.43765e+35
[END][0] energy = 2.75866e+35
[END][1] energy = 2.10684e+35
[END][2] energy = 2.75866e+35
[END][3] energy = 2.10684e+35
[END][4] energy = 2.10684e+35
[START][3] energy = 2.43765e+35
[START][0] energy = 2.43765e+35
[START][1] energy = 2.43765e+35
[START][2] energy = 2.43765e+35
[START][4] energy = 2.43765e+35
[END][0] energy = 2.75866e+35
[END][1] energy = 2.10684e+35
[END][2] energy = 2.75866e+35
[END][3] energy = 2.10684e+35
[END][4] energy = 2.10684e+35
[START][1] energy = 2.43765e+35
[START][0] energy = 2.43765e+35
[START][2] energy = 2.43765e+35
[START][4] energy = 2.43765e+35
[START][3] energy = 2.43765e+35
[END][0] energy = 2.75866e+35
[END][1] energy = 2.10684e+35
[END][2] energy = 2.75866e+35
[END][3] energy = 2.10684e+35
[END][4] energy = 2.10684e+35
[START][0] energy = 2.43765e+35
[START][1] energy = 2.43765e+35
[START][2] energy = 2.43765e+35
[START][3] energy = 2.43765e+35
[START][4] energy = 2.43765e+35
[END][0] energy = 2.75866e+35
[END][1] energy = 2.10684e+35
[END][2] energy = 2.75866e+35
[END][3] energy = 2.10684e+35
[END][4] energy = 2.10684e+35
[START][0] energy = 2.43765e+35
[START][2] energy = 2.43765e+35
[START][4] energy = 2.43765e+35
[START][1] energy = 2.43765e+35
[START][3] energy = 2.43765e+35
[END][0] energy = 2.75866e+35
[END][1] energy = 2.10684e+35
[END][2] energy = 2.75866e+35
[END][3] energy = 2.10684e+35
[END][4] energy = 2.10684e+35
[START][3] energy = 2.43765e+35
[START][0] energy = 2.43765e+35
[START][1] energy = 2.43765e+35
[START][2] energy = 2.43765e+35
[START][4] energy = 2.43765e+35
[END][0] energy = 2.75866e+35
[END][1] energy = 2.10684e+35
[END][2] energy = 2.75866e+35
[END][3] energy = 2.10684e+35
[END][4] energy = 2.10684e+35
[START][1] energy = 2.43765e+35
[START][2] energy = 2.43765e+35
[START][0] energy = 2.43765e+35
[START][3] energy = 2.43765e+35
[START][4] energy = 2.43765e+35
[END][0] energy = 2.43765e+35
[END][1] energy = 2.43765e+35
[END][2] energy = 2.43765e+35
[END][3] energy = 2.43765e+35
[END][4] energy = 2.43765e+35
Timings:
seq = -1.55018e+09
task = -1.55018e+09
spec = 80.0375
spec-reject = 25.1647
spec-max-0 = 92.7646
spec-max-1 = 71.8013
spec-max-2 = 74.9765
spec-max-3 = 77.2251
spec-max-4 = 80.3049
spec-max-5 = 80.9781
NumThreads = 25
NbLoops = 100
NbDomains = 5
NbParticlesPerDomain = 2000
BoxWidth = 1
displacement = 1e-05
Temperature = 0.5
Temperature = 3
Temperature = 5.5
Temperature = 8
Temperature = 10.5
[START][2] energy = 2.43765e+35
[START][3] energy = 2.43765e+35
[START][0] energy = 2.43765e+35
[START][1] energy = 2.43765e+35
[START][4] energy = 2.43765e+35
[END][0] energy = 2.75866e+35
[END][1] energy = 2.10684e+35
[END][2] energy = 2.75866e+35
[END][3] energy = 2.10684e+35
[END][4] energy = 2.10684e+35
[START][1] energy = 2.43765e+35
[START][2] energy = 2.43765e+35
[START][4] energy = 2.43765e+35
[START][0] energy = 2.43765e+35
[START][3] energy = 2.43765e+35
[END][0] energy = 2.75866e+35
[END][1] energy = 2.10684e+35
[END][2] energy = 2.75866e+35
[END][3] energy = 2.10684e+35
[END][4] energy = 2.10684e+35
[START][1] energy = 2.43765e+35
[START][0] energy = 2.43765e+35
[START][4] energy = 2.43765e+35
[START][2] energy = 2.43765e+35
[START][3] energy = 2.43765e+35
[END][0] energy = 2.75866e+35
[END][1] energy = 2.10684e+35
[END][2] energy = 2.75866e+35
[END][3] energy = 2.10684e+35
[END][4] energy = 2.10684e+35
[START][4] energy = 2.43765e+35
[START][0] energy = 2.43765e+35
[START][1] energy = 2.43765e+35
[START][2] energy = 2.43765e+35
[START][3] energy = 2.43765e+35
[END][0] energy = 2.75866e+35
[END][1] energy = 2.10684e+35
[END][2] energy = 2.75866e+35
[END][3] energy = 2.10684e+35
[END][4] energy = 2.10684e+35
[START][2] energy = 2.43765e+35
[START][4] energy = 2.43765e+35
[START][0] energy = 2.43765e+35
[START][1] energy = 2.43765e+35
[START][3] energy = 2.43765e+35
[END][0] energy = 2.75866e+35
[END][1] energy = 2.10684e+35
[END][2] energy = 2.75866e+35
[END][3] energy = 2.10684e+35
[END][4] energy = 2.10684e+35
[START][0] energy = 2.43765e+35
[START][3] energy = 2.43765e+35
[START][1] energy = 2.43765e+35
[START][2] energy = 2.43765e+35
[START][4] energy = 2.43765e+35
[END][0] energy = 2.75866e+35
[END][1] energy = 2.10684e+35
[END][2] energy = 2.75866e+35
[END][3] energy = 2.10684e+35
[END][4] energy = 2.10684e+35
[START][1] energy = 2.43765e+35
[START][2] energy = 2.43765e+35
[START][0] energy = 2.43765e+35
[START][3] energy = 2.43765e+35
[START][4] energy = 2.43765e+35
[END][0] energy = 2.75866e+35
[END][1] energy = 2.10684e+35
[END][2] energy = 2.75866e+35
[END][3] energy = 2.10684e+35
[END][4] energy = 2.10684e+35
[START][0] energy = 2.43765e+35
[START][1] energy = 2.43765e+35
[START][2] energy = 2.43765e+35
[START][4] energy = [START][3] energy = 2.43765e+35
2.43765e+35
[END][0] energy = 2.43765e+35
[END][1] energy = 2.43765e+35
[END][2] energy = 2.43765e+35
[END][3] energy = 2.43765e+35
[END][4] energy = 2.43765e+35
Timings:
seq = -1.55018e+09
task = -1.55018e+09
spec = 80.43
spec-reject = 24.132
spec-max-0 = 93.161
spec-max-1 = 71.5831
spec-max-2 = 75.0516
spec-max-3 = 77.62
spec-max-4 = 80.2147
spec-max-5 = 81.3615
NumThreads = 25
NbLoops = 100
NbDomains = 5
NbParticlesPerDomain = 2000
BoxWidth = 1
displacement = 1e-05
Temperature = 0.5
Temperature = 3
Temperature = 5.5
Temperature = 8
Temperature = 10.5
[START][2] energy = 2.43765e+35
[START][3] energy = 2.43765e+35
[START][0] energy = 2.43765e+35
[START][1] energy = 2.43765e+35
[START][4] energy = 2.43765e+35
[END][0] energy = 2.75866e+35
[END][1] energy = 2.10684e+35
[END][2] energy = 2.75866e+35
[END][3] energy = 2.10684e+35
[END][4] energy = 2.10684e+35
[START][1] energy = 2.43765e+35
[START][2] energy = [START][0] energy = 2.43765e+35
2.43765e+35
[START][3] energy = 2.43765e+35
[START][4] energy = 2.43765e+35
[END][0] energy = 2.75866e+35
[END][1] energy = 2.10684e+35
[END][2] energy = 2.75866e+35
[END][3] energy = 2.10684e+35
[END][4] energy = 2.10684e+35
[START][3] energy = 2.43765e+35
[START][0] energy = 2.43765e+35
[START][1] energy = 2.43765e+35
[START][2] energy = 2.43765e+35
[START][4] energy = 2.43765e+35
[END][0] energy = 2.75866e+35
[END][1] energy = 2.10684e+35
[END][2] energy = 2.75866e+35
[END][3] energy = 2.10684e+35
[END][4] energy = 2.10684e+35
[START][2] energy = 2.43765e+35
[START][1] energy = 2.43765e+35
[START][0] energy = 2.43765e+35
[START][3] energy = 2.43765e+35
[START][4] energy = 2.43765e+35
[END][0] energy = 2.75866e+35
[END][1] energy = 2.10684e+35
[END][2] energy = 2.75866e+35
[END][3] energy = 2.10684e+35
[END][4] energy = 2.10684e+35
[START][2] energy = 2.43765e+35
[START][3] energy = 2.43765e+35
[START][0] energy = 2.43765e+35
[START][1] energy = 2.43765e+35
[START][4] energy = 2.43765e+35
[END][0] energy = 2.75866e+35
[END][1] energy = 2.10684e+35
[END][2] energy = 2.75866e+35
[END][3] energy = 2.10684e+35
[END][4] energy = 2.10684e+35
[START][0] energy = 2.43765e+35
[START][1] energy = 2.43765e+35
[START][2] energy = 2.43765e+35
[START][3] energy = 2.43765e+35
[START][4] energy = 2.43765e+35
[END][0] energy = 2.75866e+35
[END][1] energy = 2.10684e+35
[END][2] energy = 2.75866e+35
[END][3] energy = 2.10684e+35
[END][4] energy = 2.10684e+35
[START][2] energy = 2.43765e+35
[START][4] energy = 2.43765e+35
[START][0] energy = 2.43765e+35
[START][1] energy = 2.43765e+35
[START][3] energy = 2.43765e+35
[END][0] energy = 2.75866e+35
[END][1] energy = 2.10684e+35
[END][2] energy = 2.75866e+35
[END][3] energy = 2.10684e+35
[END][4] energy = 2.10684e+35
[START][1] energy = 2.43765e+35
[START][2] energy = 2.43765e+35
[START][0] energy = 2.43765e+35
[START][3] energy = 2.43765e+35
[START][4] energy = 2.43765e+35
[END][0] energy = 2.43765e+35
[END][1] energy = 2.43765e+35
[END][2] energy = 2.43765e+35
[END][3] energy = 2.43765e+35
[END][4] energy = 2.43765e+35
Timings:
seq = -1.55018e+09
task = -1.55018e+09
spec = 80.389
spec-reject = 24.6068
spec-max-0 = 92.8531
spec-max-1 = 71.6341
spec-max-2 = 75.0665
spec-max-3 = 77.379
spec-max-4 = 80.7348
spec-max-5 = 81.0554
