# Supplementary material for: Increasing the degree of parallelism using speculative execution in task-based runtime systems
Source: PeerJ Comput Sci. 2019 Mar 18;5:e183. doi: 10.7717/peerj-cs.183 (PMC7924448; doi:10.7717/peerj-cs.183)
Supplement: Supplemental Information 2 — This file includes the output of the executions generated by the given script and which are shown in the publication. The script also contains functions to transform these files into tables to generate the figures. [file peerj-cs-05-183-s002.zip › Spetabaru-Output/remc100-10.output]

NumThreads = 10
NbLoops = 100
NbDomains = 5
NbParticlesPerDomain = 2000
BoxWidth = 1
displacement = 1e-05
Temperature = 0.5
Temperature = 3
Temperature = 5.5
Temperature = 8
Temperature = 10.5
[START][0] energy = 2.43765e+35
[START][1] energy = 2.43765e+35
[START][4] energy = 2.43765e+35
[START][2] energy = 2.43765e+35
[START][3] energy = 2.43765e+35
[END][0] energy = 2.75866e+35
[END][1] energy = 2.10684e+35
[END][2] energy = 2.75866e+35
[END][3] energy = 2.10684e+35
[END][4] energy = 2.10684e+35
[START][1] energy = 2.43765e+35
[START][2] energy = 2.43765e+35
[START][0] energy = 2.43765e+35
[START][3] energy = 2.43765e+35
[START][4] energy = 2.43765e+35
[END][0] energy = 2.75866e+35
[END][1] energy = 2.10684e+35
[END][2] energy = 2.75866e+35
[END][3] energy = 2.10684e+35
[END][4] energy = 2.10684e+35
[START][0] energy = 2.43765e+35
[START][1] energy = 2.43765e+35
[START][2] energy = 2.43765e+35
[START][3] energy = 2.43765e+35
[START][4] energy = 2.43765e+35
[END][0] energy = 2.75866e+35
[END][1] energy = 2.10684e+35
[END][2] energy = 2.75866e+35
[END][3] energy = 2.10684e+35
[END][4] energy = 2.10684e+35
[START][0] energy = 2.43765e+35
[START][1] energy = 2.43765e+35
[START][2] energy = 2.43765e+35
[START][3] energy = 2.43765e+35
[START][4] energy = 2.43765e+35
[END][0] energy = 2.75866e+35
[END][1] energy = 2.10684e+35
[END][2] energy = 2.75866e+35
[END][3] energy = 2.10684e+35
[END][4] energy = 2.10684e+35
[START][0] energy = 2.43765e+35
[START][1] energy = 2.43765e+35
[START][2] energy = 2.43765e+35
[START][3] energy = 2.43765e+35
[START][4] energy = 2.43765e+35
[END][0] energy = 2.75866e+35
[END][1] energy = 2.10684e+35
[END][2] energy = 2.75866e+35
[END][3] energy = 2.10684e+35
[END][4] energy = 2.10684e+35
[START][0] energy = 2.43765e+35
[START][1] energy = 2.43765e+35
[START][2] energy = 2.43765e+35
[START][3] energy = 2.43765e+35
[START][4] energy = 2.43765e+35
[END][0] energy = 2.75866e+35
[END][1] energy = 2.10684e+35
[END][2] energy = 2.75866e+35
[END][3] energy = 2.10684e+35
[END][4] energy = 2.10684e+35
[START][1] energy = 2.43765e+35
[START][2] energy = 2.43765e+35
[START][0] energy = 2.43765e+35
[START][3] energy = 2.43765e+35
[START][4] energy = 2.43765e+35
[END][0] energy = 2.75866e+35
[END][1] energy = 2.10684e+35
[END][2] energy = 2.75866e+35
[END][3] energy = 2.10684e+35
[END][4] energy = 2.10684e+35
[START][0] energy = 2.43765e+35
[START][1] energy = 2.43765e+35
[START][2] energy = 2.43765e+35
[START][3] energy = 2.43765e+35
[START][4] energy = 2.43765e+35
[END][0] energy = 2.43765e+35
[END][1] energy = 2.43765e+35
[END][2] energy = 2.43765e+35
[END][3] energy = 2.43765e+35
[END][4] energy = 2.43765e+35
Timings:
seq = -1.55017e+09
task = -1.55017e+09
spec = 89.0559
spec-reject = 48.9096
spec-max-0 = 93.1936
spec-max-1 = 71.9457
spec-max-2 = 78.5887
spec-max-3 = 84.1739
spec-max-4 = 89.2161
spec-max-5 = 87.6653
NumThreads = 10
NbLoops = 100
NbDomains = 5
NbParticlesPerDomain = 2000
BoxWidth = 1
displacement = 1e-05
Temperature = 0.5
Temperature = 3
Temperature = 5.5
Temperature = 8
Temperature = 10.5
[START][0] energy = 2.43765e+35
[START][2] energy = 2.43765e+35
[START][1] energy = 2.43765e+35
[START][4] energy = 2.43765e+35
[START][3] energy = 2.43765e+35
[END][0] energy = 2.75866e+35
[END][1] energy = 2.10684e+35
[END][2] energy = 2.75866e+35
[END][3] energy = 2.10684e+35
[END][4] energy = 2.10684e+35
[START][1] energy = 2.43765e+35
[START][0] energy = 2.43765e+35
[START][2] energy = 2.43765e+35
[START][4] energy = 2.43765e+35
[START][3] energy = 2.43765e+35
[END][0] energy = 2.75866e+35
[END][1] energy = 2.10684e+35
[END][2] energy = 2.75866e+35
[END][3] energy = 2.10684e+35
[END][4] energy = 2.10684e+35
[START][0] energy = 2.43765e+35
[START][1] energy = 2.43765e+35
[START][2] energy = 2.43765e+35
[START][4] energy = 2.43765e+35
[START][3] energy = 2.43765e+35
[END][0] energy = 2.75866e+35
[END][1] energy = 2.10684e+35
[END][2] energy = 2.75866e+35
[END][3] energy = 2.10684e+35
[END][4] energy = 2.10684e+35
[START][0] energy = 2.43765e+35
[START][2] energy = 2.43765e+35
[START][1] energy = 2.43765e+35
[START][3] energy = 2.43765e+35
[START][4] energy = 2.43765e+35
[END][0] energy = 2.75866e+35
[END][1] energy = 2.10684e+35
[END][2] energy = 2.75866e+35
[END][3] energy = 2.10684e+35
[END][4] energy = 2.10684e+35
[START][0] energy = 2.43765e+35
[START][1] energy = 2.43765e+35
[START][4] energy = 2.43765e+35
[START][2] energy = 2.43765e+35
[START][3] energy = 2.43765e+35
[END][0] energy = 2.75866e+35
[END][1] energy = 2.10684e+35
[END][2] energy = 2.75866e+35
[END][3] energy = 2.10684e+35
[END][4] energy = 2.10684e+35
[START][0] energy = 2.43765e+35
[START][1] energy = 2.43765e+35
[START][2] energy = 2.43765e+35
[START][3] energy = 2.43765e+35
[START][4] energy = 2.43765e+35
[END][0] energy = 2.75866e+35
[END][1] energy = 2.10684e+35
[END][2] energy = 2.75866e+35
[END][3] energy = 2.10684e+35
[END][4] energy = 2.10684e+35
[START][0] energy = 2.43765e+35
[START][1] energy = 2.43765e+35
[START][2] energy = 2.43765e+35
[START][3] energy = 2.43765e+35
[START][4] energy = 2.43765e+35
[END][0] energy = 2.75866e+35
[END][1] energy = 2.10684e+35
[END][2] energy = 2.75866e+35
[END][3] energy = 2.10684e+35
[END][4] energy = 2.10684e+35
[START][1] energy = 2.43765e+35
[START][2] energy = 2.43765e+35
[START][0] energy = 2.43765e+35
[START][3] energy = 2.43765e+35
[START][4] energy = 2.43765e+35
[END][0] energy = 2.43765e+35
[END][1] energy = 2.43765e+35
[END][2] energy = 2.43765e+35
[END][3] energy = 2.43765e+35
[END][4] energy = 2.43765e+35
Timings:
seq = -1.55017e+09
task = -1.55017e+09
spec = 88.9028
spec-reject = 48.6418
spec-max-0 = 93.3248
spec-max-1 = 72.1509
spec-max-2 = 78.9672
spec-max-3 = 84.7898
spec-max-4 = 87.4909
spec-max-5 = 87.6133
NumThreads = 10
NbLoops = 100
NbDomains = 5
NbParticlesPerDomain = 2000
BoxWidth = 1
displacement = 1e-05
Temperature = 0.5
Temperature = 3
Temperature = 5.5
Temperature = 8
Temperature = 10.5
[START][3] energy = 2.43765e+35
[START][4] energy = 2.43765e+35
[START][0] energy = 2.43765e+35
[START][1] energy = 2.43765e+35
[START][2] energy = 2.43765e+35
[END][0] energy = 2.75866e+35
[END][1] energy = 2.10684e+35
[END][2] energy = 2.75866e+35
[END][3] energy = 2.10684e+35
[END][4] energy = 2.10684e+35
[START][1] energy = 2.43765e+35
[START][0] energy = 2.43765e+35
[START][3] energy = 2.43765e+35
[START][2] energy = 2.43765e+35
[START][4] energy = 2.43765e+35
[END][0] energy = 2.75866e+35
[END][1] energy = 2.10684e+35
[END][2] energy = 2.75866e+35
[END][3] energy = 2.10684e+35
[END][4] energy = 2.10684e+35
[START][0] energy = 2.43765e+35
[START][2] energy = 2.43765e+35
[START][1] energy = 2.43765e+35
[START][3] energy = 2.43765e+35
[START][4] energy = 2.43765e+35
[END][0] energy = 2.75866e+35
[END][1] energy = 2.10684e+35
[END][2] energy = 2.75866e+35
[END][3] energy = 2.10684e+35
[END][4] energy = 2.10684e+35
[START][0] energy = 2.43765e+35
[START][1] energy = 2.43765e+35
[START][3] energy = [START][2] energy = 2.43765e+35
2.43765e+35
[START][4] energy = 2.43765e+35
[END][0] energy = 2.75866e+35
[END][1] energy = 2.10684e+35
[END][2] energy = 2.75866e+35
[END][3] energy = 2.10684e+35
[END][4] energy = 2.10684e+35
[START][0] energy = 2.43765e+35
[START][1] energy = 2.43765e+35
[START][2] energy = 2.43765e+35
[START][4] energy = 2.43765e+35
[START][3] energy = 2.43765e+35
[END][0] energy = 2.75866e+35
[END][1] energy = 2.10684e+35
[END][2] energy = 2.75866e+35
[END][3] energy = 2.10684e+35
[END][4] energy = 2.10684e+35
[START][2] energy = 2.43765e+35
[START][3] energy = 2.43765e+35
[START][1] energy = 2.43765e+35
[START][4] energy = 2.43765e+35
[START][0] energy = 2.43765e+35
[END][0] energy = 2.75866e+35
[END][1] energy = 2.10684e+35
[END][2] energy = 2.75866e+35
[END][3] energy = 2.10684e+35
[END][4] energy = 2.10684e+35
[START][0] energy = 2.43765e+35
[START][1] energy = 2.43765e+35
[START][2] energy = 2.43765e+35
[START][3] energy = 2.43765e+35
[START][4] energy = 2.43765e+35
[END][0] energy = 2.75866e+35
[END][1] energy = 2.10684e+35
[END][2] energy = 2.75866e+35
[END][3] energy = 2.10684e+35
[END][4] energy = 2.10684e+35
[START][0] energy = 2.43765e+35
[START][1] energy = 2.43765e+35
[START][2] energy = 2.43765e+35
[START][3] energy = 2.43765e+35
[START][4] energy = 2.43765e+35
[END][0] energy = 2.43765e+35
[END][1] energy = 2.43765e+35
[END][2] energy = 2.43765e+35
[END][3] energy = 2.43765e+35
[END][4] energy = 2.43765e+35
Timings:
seq = -1.55017e+09
task = -1.55017e+09
spec = 87.7753
spec-reject = 49.0834
spec-max-0 = 93.3091
spec-max-1 = 71.9349
spec-max-2 = 78.5481
spec-max-3 = 85.3936
spec-max-4 = 88.3194
spec-max-5 = 87.881
NumThreads = 10
NbLoops = 100
NbDomains = 5
NbParticlesPerDomain = 2000
BoxWidth = 1
displacement = 1e-05
Temperature = 0.5
Temperature = 3
Temperature = 5.5
Temperature = 8
Temperature = 10.5
[START][1] energy = 2.43765e+35
[START][3] energy = 2.43765e+35
[START][0] energy = 2.43765e+35
[START][4] energy = 2.43765e+35
[START][2] energy = 2.43765e+35
[END][0] energy = 2.75866e+35
[END][1] energy = 2.10684e+35
[END][2] energy = 2.75866e+35
[END][3] energy = 2.10684e+35
[END][4] energy = 2.10684e+35
[START][2] energy = 2.43765e+35
[START][3] energy = 2.43765e+35
[START][1] energy = 2.43765e+35
[START][0] energy = 2.43765e+35
[START][4] energy = 2.43765e+35
[END][0] energy = 2.75866e+35
[END][1] energy = 2.10684e+35
[END][2] energy = 2.75866e+35
[END][3] energy = 2.10684e+35
[END][4] energy = 2.10684e+35
[START][1] energy = 2.43765e+35
[START][2] energy = 2.43765e+35
[START][3] energy = 2.43765e+35
[START][0] energy = 2.43765e+35
[START][4] energy = 2.43765e+35
[END][0] energy = 2.75866e+35
[END][1] energy = 2.10684e+35
[END][2] energy = 2.75866e+35
[END][3] energy = 2.10684e+35
[END][4] energy = 2.10684e+35
[START][2] energy = 2.43765e+35
[START][3] energy = 2.43765e+35
[START][0] energy = 2.43765e+35
[START][1] energy = 2.43765e+35
[START][4] energy = 2.43765e+35
[END][0] energy = 2.75866e+35
[END][1] energy = 2.10684e+35
[END][2] energy = 2.75866e+35
[END][3] energy = 2.10684e+35
[END][4] energy = 2.10684e+35
[START][0] energy = 2.43765e+35
[START][1] energy = 2.43765e+35
[START][2] energy = 2.43765e+35
[START][3] energy = 2.43765e+35
[START][4] energy = 2.43765e+35
[END][0] energy = 2.75866e+35
[END][1] energy = 2.10684e+35
[END][2] energy = 2.75866e+35
[END][3] energy = 2.10684e+35
[END][4] energy = 2.10684e+35
[START][0] energy = 2.43765e+35
[START][3] energy = 2.43765e+35
[START][1] energy = 2.43765e+35
[START][2] energy = 2.43765e+35
[START][4] energy = 2.43765e+35
[END][0] energy = 2.75866e+35
[END][1] energy = 2.10684e+35
[END][2] energy = 2.75866e+35
[END][3] energy = 2.10684e+35
[END][4] energy = 2.10684e+35
[START][0] energy = 2.43765e+35
[START][1] energy = 2.43765e+35
[START][2] energy = 2.43765e+35
[START][3] energy = 2.43765e+35
[START][4] energy = 2.43765e+35
[END][0] energy = 2.75866e+35
[END][1] energy = 2.10684e+35
[END][2] energy = 2.75866e+35
[END][3] energy = 2.10684e+35
[END][4] energy = 2.10684e+35
[START][0] energy = 2.43765e+35
[START][2] energy = 2.43765e+35
[START][3] energy = 2.43765e+35
[START][1] energy = 2.43765e+35
[START][4] energy = 2.43765e+35
[END][0] energy = 2.43765e+35
[END][1] energy = 2.43765e+35
[END][2] energy = 2.43765e+35
[END][3] energy = 2.43765e+35
[END][4] energy = 2.43765e+35
Timings:
seq = -1.55017e+09
task = -1.55017e+09
spec = 89.2017
spec-reject = 49.0567
spec-max-0 = 93.2854
spec-max-1 = 72.4141
spec-max-2 = 78.8211
spec-max-3 = 84.3374
spec-max-4 = 88.726
spec-max-5 = 87.9006
NumThreads = 10
NbLoops = 100
NbDomains = 5
NbParticlesPerDomain = 2000
BoxWidth = 1
displacement = 1e-05
Temperature = 0.5
Temperature = 3
Temperature = 5.5
Temperature = 8
Temperature = 10.5
[START][0] energy = 2.43765e+35
[START][1] energy = 2.43765e+35
[START][2] energy = 2.43765e+35
[START][3] energy = 2.43765e+35
[START][4] energy = 2.43765e+35
[END][0] energy = 2.75866e+35
[END][1] energy = 2.10684e+35
[END][2] energy = 2.75866e+35
[END][3] energy = 2.10684e+35
[END][4] energy = 2.10684e+35
[START][0] energy = 2.43765e+35
[START][2] energy = 2.43765e+35
[START][3] energy = 2.43765e+35
[START][1] energy = 2.43765e+35
[START][4] energy = 2.43765e+35
[END][0] energy = 2.75866e+35
[END][1] energy = 2.10684e+35
[END][2] energy = 2.75866e+35
[END][3] energy = 2.10684e+35
[END][4] energy = 2.10684e+35
[START][0] energy = 2.43765e+35
[START][1] energy = 2.43765e+35
[START][3] energy = 2.43765e+35
[START][4] energy = 2.43765e+35
[START][2] energy = 2.43765e+35
[END][0] energy = 2.75866e+35
[END][1] energy = 2.10684e+35
[END][2] energy = 2.75866e+35
[END][3] energy = 2.10684e+35
[END][4] energy = 2.10684e+35
[START][0] energy = 2.43765e+35
[START][1] energy = 2.43765e+35
[START][2] energy = 2.43765e+35
[START][3] energy = 2.43765e+35
[START][4] energy = 2.43765e+35
[END][0] energy = 2.75866e+35
[END][1] energy = 2.10684e+35
[END][2] energy = 2.75866e+35
[END][3] energy = 2.10684e+35
[END][4] energy = 2.10684e+35
[START][1] energy = 2.43765e+35
[START][3] energy = 2.43765e+35
[START][0] energy = 2.43765e+35
[START][2] energy = 2.43765e+35
[START][4] energy = 2.43765e+35
[END][0] energy = 2.75866e+35
[END][1] energy = 2.10684e+35
[END][2] energy = 2.75866e+35
[END][3] energy = 2.10684e+35
[END][4] energy = 2.10684e+35
[START][0] energy = 2.43765e+35
[START][1] energy = 2.43765e+35
[START][2] energy = 2.43765e+35
[START][3] energy = 2.43765e+35
[START][4] energy = 2.43765e+35
[END][0] energy = 2.75866e+35
[END][1] energy = 2.10684e+35
[END][2] energy = 2.75866e+35
[END][3] energy = 2.10684e+35
[END][4] energy = 2.10684e+35
[START][0] energy = 2.43765e+35
[START][1] energy = 2.43765e+35
[START][2] energy = 2.43765e+35
[START][3] energy = 2.43765e+35
[START][4] energy = 2.43765e+35
[END][0] energy = 2.75866e+35
[END][1] energy = 2.10684e+35
[END][2] energy = 2.75866e+35
[END][3] energy = 2.10684e+35
[END][4] energy = 2.10684e+35
[START][0] energy = 2.43765e+35
[START][1] energy = 2.43765e+35
[START][2] energy = 2.43765e+35
[START][3] energy = 2.43765e+35
[START][4] energy = 2.43765e+35
[END][0] energy = 2.43765e+35
[END][1] energy = 2.43765e+35
[END][2] energy = 2.43765e+35
[END][3] energy = 2.43765e+35
[END][4] energy = 2.43765e+35
Timings:
seq = -1.55017e+09
task = -1.55017e+09
spec = 89.245
spec-reject = 48.8944
spec-max-0 = 93.2862
spec-max-1 = 72.1072
spec-max-2 = 78.4734
spec-max-3 = 84.8158
spec-max-4 = 88.9281
spec-max-5 = 87.4071
