# Supplementary material for: Increasing the degree of parallelism using speculative execution in task-based runtime systems
Source: PeerJ Comput Sci. 2019 Mar 18;5:e183. doi: 10.7717/peerj-cs.183 (PMC7924448; doi:10.7717/peerj-cs.183)
Supplement: Supplemental Information 2 — This file includes the output of the executions generated by the given script and which are shown in the publication. The script also contains functions to transform these files into tables to generate the figures. [file peerj-cs-05-183-s002.zip › Spetabaru-Output/remc100-15.output]

NumThreads = 15
NbLoops = 100
NbDomains = 5
NbParticlesPerDomain = 2000
BoxWidth = 1
displacement = 1e-05
Temperature = 0.5
Temperature = 3
Temperature = 5.5
Temperature = 8
Temperature = 10.5
[START][1] energy = 2.43765e+35
[START][0] energy = 2.43765e+35
[START][2] energy = 2.43765e+35
[START][3] energy = 2.43765e+35
[START][4] energy = 2.43765e+35
[END][0] energy = 2.75866e+35
[END][1] energy = 2.10684e+35
[END][2] energy = 2.75866e+35
[END][3] energy = 2.10684e+35
[END][4] energy = 2.10684e+35
[START][0] energy = 2.43765e+35
[START][1] energy = 2.43765e+35
[START][2] energy = 2.43765e+35
[START][3] energy = 2.43765e+35
[START][4] energy = 2.43765e+35
[END][0] energy = 2.75866e+35
[END][1] energy = 2.10684e+35
[END][2] energy = 2.75866e+35
[END][3] energy = 2.10684e+35
[END][4] energy = 2.10684e+35
[START][0] energy = 2.43765e+35
[START][4] energy = 2.43765e+35
[START][1] energy = 2.43765e+35
[START][2] energy = 2.43765e+35
[START][3] energy = 2.43765e+35
[END][0] energy = 2.75866e+35
[END][1] energy = 2.10684e+35
[END][2] energy = 2.75866e+35
[END][3] energy = 2.10684e+35
[END][4] energy = 2.10684e+35
[START][0] energy = 2.43765e+35
[START][1] energy = 2.43765e+35
[START][2] energy = 2.43765e+35
[START][3] energy = 2.43765e+35
[START][4] energy = 2.43765e+35
[END][0] energy = 2.75866e+35
[END][1] energy = 2.10684e+35
[END][2] energy = 2.75866e+35
[END][3] energy = 2.10684e+35
[END][4] energy = 2.10684e+35
[START][0] energy = 2.43765e+35
[START][4] energy = 2.43765e+35
[START][1] energy = 2.43765e+35
[START][3] energy = 2.43765e+35
[START][2] energy = 2.43765e+35
[END][0] energy = 2.75866e+35
[END][1] energy = 2.10684e+35
[END][2] energy = 2.75866e+35
[END][3] energy = 2.10684e+35
[END][4] energy = 2.10684e+35
[START][0] energy = 2.43765e+35
[START][4] energy = 2.43765e+35
[START][1] energy = 2.43765e+35
[START][2] energy = 2.43765e+35
[START][3] energy = 2.43765e+35
[END][0] energy = 2.75866e+35
[END][1] energy = 2.10684e+35
[END][2] energy = 2.75866e+35
[END][3] energy = 2.10684e+35
[END][4] energy = 2.10684e+35
[START][1] energy = 2.43765e+35
[START][0] energy = 2.43765e+35
[START][3] energy = 2.43765e+35
[START][4] energy = 2.43765e+35
[START][2] energy = 2.43765e+35
[END][0] energy = 2.75866e+35
[END][1] energy = 2.10684e+35
[END][2] energy = 2.75866e+35
[END][3] energy = 2.10684e+35
[END][4] energy = 2.10684e+35
[START][0] energy = 2.43765e+35
[START][2] energy = 2.43765e+35
[START][1] energy = 2.43765e+35
[START][3] energy = 2.43765e+35
[START][4] energy = 2.43765e+35
[END][0] energy = 2.43765e+35
[END][1] energy = 2.43765e+35
[END][2] energy = 2.43765e+35
[END][3] energy = 2.43765e+35
[END][4] energy = 2.43765e+35
Timings:
seq = -1.55017e+09
task = -1.55017e+09
spec = 81.7114
spec-reject = 32.6661
spec-max-0 = 92.6788
spec-max-1 = 71.6528
spec-max-2 = 75.0826
spec-max-3 = 77.9483
spec-max-4 = 81.7561
spec-max-5 = 81.8848
NumThreads = 15
NbLoops = 100
NbDomains = 5
NbParticlesPerDomain = 2000
BoxWidth = 1
displacement = 1e-05
Temperature = 0.5
Temperature = 3
Temperature = 5.5
Temperature = 8
Temperature = 10.5
[START][4] energy = 2.43765e+35
[START][0] energy = 2.43765e+35
[START][1] energy = 2.43765e+35
[START][2] energy = 2.43765e+35
[START][3] energy = 2.43765e+35
[END][0] energy = 2.75866e+35
[END][1] energy = 2.10684e+35
[END][2] energy = 2.75866e+35
[END][3] energy = 2.10684e+35
[END][4] energy = 2.10684e+35
[START][0] energy = 2.43765e+35
[START][1] energy = 2.43765e+35
[START][2] energy = 2.43765e+35
[START][3] energy = 2.43765e+35
[START][4] energy = 2.43765e+35
[END][0] energy = 2.75866e+35
[END][1] energy = 2.10684e+35
[END][2] energy = 2.75866e+35
[END][3] energy = 2.10684e+35
[END][4] energy = 2.10684e+35
[START][2] energy = 2.43765e+35
[START][3] energy = 2.43765e+35
[START][0] energy = 2.43765e+35
[START][1] energy = 2.43765e+35
[START][4] energy = 2.43765e+35
[END][0] energy = 2.75866e+35
[END][1] energy = 2.10684e+35
[END][2] energy = 2.75866e+35
[END][3] energy = 2.10684e+35
[END][4] energy = 2.10684e+35
[START][0] energy = 2.43765e+35
[START][2] energy = 2.43765e+35
[START][1] energy = 2.43765e+35
[START][3] energy = 2.43765e+35
[START][4] energy = 2.43765e+35
[END][0] energy = 2.75866e+35
[END][1] energy = 2.10684e+35
[END][2] energy = 2.75866e+35
[END][3] energy = 2.10684e+35
[END][4] energy = 2.10684e+35
[START][0] energy = 2.43765e+35
[START][1] energy = 2.43765e+35
[START][2] energy = 2.43765e+35
[START][3] energy = 2.43765e+35
[START][4] energy = 2.43765e+35
[END][0] energy = 2.75866e+35
[END][1] energy = 2.10684e+35
[END][2] energy = 2.75866e+35
[END][3] energy = 2.10684e+35
[END][4] energy = 2.10684e+35
[START][0] energy = 2.43765e+35
[START][4] energy = 2.43765e+35
[START][1] energy = 2.43765e+35
[START][2] energy = 2.43765e+35
[START][3] energy = 2.43765e+35
[END][0] energy = 2.75866e+35
[END][1] energy = 2.10684e+35
[END][2] energy = 2.75866e+35
[END][3] energy = 2.10684e+35
[END][4] energy = 2.10684e+35
[START][0] energy = 2.43765e+35
[START][4] energy = 2.43765e+35
[START][1] energy = 2.43765e+35
[START][2] energy = 2.43765e+35
[START][3] energy = 2.43765e+35
[END][0] energy = 2.75866e+35
[END][1] energy = 2.10684e+35
[END][2] energy = 2.75866e+35
[END][3] energy = 2.10684e+35
[END][4] energy = 2.10684e+35
[START][2] energy = 2.43765e+35
[START][3] energy = 2.43765e+35
[START][0] energy = 2.43765e+35
[START][1] energy = 2.43765e+35
[START][4] energy = 2.43765e+35
[END][0] energy = 2.43765e+35
[END][1] energy = 2.43765e+35
[END][2] energy = 2.43765e+35
[END][3] energy = 2.43765e+35
[END][4] energy = 2.43765e+35
Timings:
seq = -1.55017e+09
task = -1.55017e+09
spec = 82.12
spec-reject = 32.9044
spec-max-0 = 92.6902
spec-max-1 = 71.6021
spec-max-2 = 74.7763
spec-max-3 = 77.9129
spec-max-4 = 81.1105
spec-max-5 = 81.7942
NumThreads = 15
NbLoops = 100
NbDomains = 5
NbParticlesPerDomain = 2000
BoxWidth = 1
displacement = 1e-05
Temperature = 0.5
Temperature = 3
Temperature = 5.5
Temperature = 8
Temperature = 10.5
[START][3] energy = 2.43765e+35
[START][4] energy = 2.43765e+35
[START][0] energy = 2.43765e+35
[START][1] energy = 2.43765e+35
[START][2] energy = 2.43765e+35
[END][0] energy = 2.75866e+35
[END][1] energy = 2.10684e+35
[END][2] energy = 2.75866e+35
[END][3] energy = 2.10684e+35
[END][4] energy = 2.10684e+35
[START][1] energy = 2.43765e+35
[START][2] energy = 2.43765e+35
[START][0] energy = 2.43765e+35
[START][3] energy = 2.43765e+35
[START][4] energy = 2.43765e+35
[END][0] energy = 2.75866e+35
[END][1] energy = 2.10684e+35
[END][2] energy = 2.75866e+35
[END][3] energy = 2.10684e+35
[END][4] energy = 2.10684e+35
[START][0] energy = 2.43765e+35
[START][1] energy = 2.43765e+35
[START][2] energy = 2.43765e+35
[START][3] energy = 2.43765e+35
[START][4] energy = 2.43765e+35
[END][0] energy = 2.75866e+35
[END][1] energy = 2.10684e+35
[END][2] energy = 2.75866e+35
[END][3] energy = 2.10684e+35
[END][4] energy = 2.10684e+35
[START][1] energy = 2.43765e+35
[START][3] energy = 2.43765e+35
[START][4] energy = 2.43765e+35
[START][0] energy = 2.43765e+35
[START][2] energy = 2.43765e+35
[END][0] energy = 2.75866e+35
[END][1] energy = 2.10684e+35
[END][2] energy = 2.75866e+35
[END][3] energy = 2.10684e+35
[END][4] energy = 2.10684e+35
[START][1] energy = 2.43765e+35
[START][3] energy = 2.43765e+35
[START][0] energy = 2.43765e+35
[START][2] energy = 2.43765e+35
[START][4] energy = 2.43765e+35
[END][0] energy = 2.75866e+35
[END][1] energy = 2.10684e+35
[END][2] energy = 2.75866e+35
[END][3] energy = 2.10684e+35
[END][4] energy = 2.10684e+35
[START][1] energy = 2.43765e+35
[START][3] energy = 2.43765e+35
[START][0] energy = 2.43765e+35
[START][2] energy = 2.43765e+35
[START][4] energy = 2.43765e+35
[END][0] energy = 2.75866e+35
[END][1] energy = 2.10684e+35
[END][2] energy = 2.75866e+35
[END][3] energy = 2.10684e+35
[END][4] energy = 2.10684e+35
[START][0] energy = 2.43765e+35
[START][2] energy = 2.43765e+35
[START][3] energy = 2.43765e+35
[START][1] energy = 2.43765e+35
[START][4] energy = 2.43765e+35
[END][0] energy = 2.75866e+35
[END][1] energy = 2.10684e+35
[END][2] energy = 2.75866e+35
[END][3] energy = 2.10684e+35
[END][4] energy = 2.10684e+35
[START][3] energy = 2.43765e+35
[START][4] energy = 2.43765e+35
[START][0] energy = 2.43765e+35
[START][1] energy = 2.43765e+35
[START][2] energy = 2.43765e+35
[END][0] energy = 2.43765e+35
[END][1] energy = 2.43765e+35
[END][2] energy = 2.43765e+35
[END][3] energy = 2.43765e+35
[END][4] energy = 2.43765e+35
Timings:
seq = -1.55017e+09
task = -1.55017e+09
spec = 81.9169
spec-reject = 32.8266
spec-max-0 = 92.6955
spec-max-1 = 71.634
spec-max-2 = 75.5192
spec-max-3 = 78.2755
spec-max-4 = 81.7078
spec-max-5 = 82.0854
NumThreads = 15
NbLoops = 100
NbDomains = 5
NbParticlesPerDomain = 2000
BoxWidth = 1
displacement = 1e-05
Temperature = 0.5
Temperature = 3
Temperature = 5.5
Temperature = 8
Temperature = 10.5
[START][0] energy = 2.43765e+35
[START][1] energy = 2.43765e+35
[START][2] energy = 2.43765e+35
[START][3] energy = 2.43765e+35
[START][4] energy = 2.43765e+35
[END][0] energy = 2.75866e+35
[END][1] energy = 2.10684e+35
[END][2] energy = 2.75866e+35
[END][3] energy = 2.10684e+35
[END][4] energy = 2.10684e+35
[START][2] energy = 2.43765e+35
[START][3] energy = 2.43765e+35
[START][0] energy = 2.43765e+35
[START][1] energy = 2.43765e+35
[START][4] energy = 2.43765e+35
[END][0] energy = 2.75866e+35
[END][1] energy = 2.10684e+35
[END][2] energy = 2.75866e+35
[END][3] energy = 2.10684e+35
[END][4] energy = 2.10684e+35
[START][0] energy = 2.43765e+35
[START][1] energy = 2.43765e+35
[START][2] energy = 2.43765e+35
[START][3] energy = 2.43765e+35
[START][4] energy = 2.43765e+35
[END][0] energy = 2.75866e+35
[END][1] energy = 2.10684e+35
[END][2] energy = 2.75866e+35
[END][3] energy = 2.10684e+35
[END][4] energy = 2.10684e+35
[START][0] energy = 2.43765e+35
[START][1] energy = 2.43765e+35
[START][2] energy = 2.43765e+35
[START][3] energy = 2.43765e+35
[START][4] energy = 2.43765e+35
[END][0] energy = 2.75866e+35
[END][1] energy = 2.10684e+35
[END][2] energy = 2.75866e+35
[END][3] energy = 2.10684e+35
[END][4] energy = 2.10684e+35
[START][1] energy = 2.43765e+35
[START][3] energy = 2.43765e+35
[START][0] energy = 2.43765e+35
[START][2] energy = 2.43765e+35
[START][4] energy = 2.43765e+35
[END][0] energy = 2.75866e+35
[END][1] energy = 2.10684e+35
[END][2] energy = 2.75866e+35
[END][3] energy = 2.10684e+35
[END][4] energy = 2.10684e+35
[START][0] energy = 2.43765e+35
[START][1] energy = 2.43765e+35
[START][2] energy = 2.43765e+35
[START][3] energy = 2.43765e+35
[START][4] energy = 2.43765e+35
[END][0] energy = 2.75866e+35
[END][1] energy = 2.10684e+35
[END][2] energy = 2.75866e+35
[END][3] energy = 2.10684e+35
[END][4] energy = 2.10684e+35
[START][1] energy = 2.43765e+35
[START][2] energy = 2.43765e+35
[START][4] energy = 2.43765e+35
[START][3] energy = 2.43765e+35
[START][0] energy = 2.43765e+35
[END][0] energy = 2.75866e+35
[END][1] energy = 2.10684e+35
[END][2] energy = 2.75866e+35
[END][3] energy = 2.10684e+35
[END][4] energy = 2.10684e+35
[START][0] energy = 2.43765e+35
[START][2] energy = 2.43765e+35
[START][1] energy = 2.43765e+35
[START][3] energy = 2.43765e+35
[START][4] energy = 2.43765e+35
[END][0] energy = 2.43765e+35
[END][1] energy = 2.43765e+35
[END][2] energy = 2.43765e+35
[END][3] energy = 2.43765e+35
[END][4] energy = 2.43765e+35
Timings:
seq = -1.55018e+09
task = -1.55018e+09
spec = 81.7347
spec-reject = 32.8174
spec-max-0 = 92.7601
spec-max-1 = 71.5043
spec-max-2 = 74.8402
spec-max-3 = 77.8306
spec-max-4 = 81.8303
spec-max-5 = 82.1411
NumThreads = 15
NbLoops = 100
NbDomains = 5
NbParticlesPerDomain = 2000
BoxWidth = 1
displacement = 1e-05
Temperature = 0.5
Temperature = 3
Temperature = 5.5
Temperature = 8
Temperature = 10.5
[START][0] energy = 2.43765e+35
[START][3] energy = 2.43765e+35
[START][1] energy = 2.43765e+35
[START][2] energy = 2.43765e+35
[START][4] energy = 2.43765e+35
[END][0] energy = 2.75866e+35
[END][1] energy = 2.10684e+35
[END][2] energy = 2.75866e+35
[END][3] energy = 2.10684e+35
[END][4] energy = 2.10684e+35
[START][1] energy = 2.43765e+35
[START][2] energy = 2.43765e+35
[START][0] energy = 2.43765e+35
[START][3] energy = 2.43765e+35
[START][4] energy = 2.43765e+35
[END][0] energy = 2.75866e+35
[END][1] energy = 2.10684e+35
[END][2] energy = 2.75866e+35
[END][3] energy = 2.10684e+35
[END][4] energy = 2.10684e+35
[START][0] energy = 2.43765e+35
[START][2] energy = [START][2.43765e+351
] energy = 2.43765e+35
[START][3] energy = 2.43765e+35
[START][4] energy = 2.43765e+35
[END][0] energy = 2.75866e+35
[END][1] energy = 2.10684e+35
[END][2] energy = 2.75866e+35
[END][3] energy = 2.10684e+35
[END][4] energy = 2.10684e+35
[START][0] energy = 2.43765e+35
[START][1] energy = 2.43765e+35
[START][2] energy = 2.43765e+35
[START][3] energy = 2.43765e+35
[START][4] energy = 2.43765e+35
[END][0] energy = 2.75866e+35
[END][1] energy = 2.10684e+35
[END][2] energy = 2.75866e+35
[END][3] energy = 2.10684e+35
[END][4] energy = 2.10684e+35
[START][0] energy = 2.43765e+35
[START][1] energy = 2.43765e+35
[START][2] energy = 2.43765e+35
[START][3] energy = 2.43765e+35
[START][4] energy = 2.43765e+35
[END][0] energy = 2.75866e+35
[END][1] energy = 2.10684e+35
[END][2] energy = 2.75866e+35
[END][3] energy = 2.10684e+35
[END][4] energy = 2.10684e+35
[START][0] energy = 2.43765e+35
[START][1] energy = 2.43765e+35
[START][2] energy = 2.43765e+35
[START][3] energy = 2.43765e+35
[START][4] energy = 2.43765e+35
[END][0] energy = 2.75866e+35
[END][1] energy = 2.10684e+35
[END][2] energy = 2.75866e+35
[END][3] energy = 2.10684e+35
[END][4] energy = 2.10684e+35
[START][0] energy = 2.43765e+35
[START][1] energy = 2.43765e+35
[START][2] energy = 2.43765e+35
[START][4] energy = 2.43765e+35
[START][3] energy = 2.43765e+35
[END][0] energy = 2.75866e+35
[END][1] energy = 2.10684e+35
[END][2] energy = 2.75866e+35
[END][3] energy = 2.10684e+35
[END][4] energy = 2.10684e+35
[START][0] energy = 2.43765e+35
[START][3] energy = 2.43765e+35
[START][1] energy = 2.43765e+35
[START][2] energy = 2.43765e+35
[START][4] energy = 2.43765e+35
[END][0] energy = 2.43765e+35
[END][1] energy = 2.43765e+35
[END][2] energy = 2.43765e+35
[END][3] energy = 2.43765e+35
[END][4] energy = 2.43765e+35
Timings:
seq = -1.55018e+09
task = -1.55018e+09
spec = 81.8991
spec-reject = 32.7783
spec-max-0 = 92.6097
spec-max-1 = 71.6386
spec-max-2 = 74.972
spec-max-3 = 77.9479
spec-max-4 = 82.1897
spec-max-5 = 81.7297
