# Supplementary material for: Increasing the degree of parallelism using speculative execution in task-based runtime systems
Source: PeerJ Comput Sci. 2019 Mar 18;5:e183. doi: 10.7717/peerj-cs.183 (PMC7924448; doi:10.7717/peerj-cs.183)
Supplement: Supplemental Information 2 — This file includes the output of the executions generated by the given script and which are shown in the publication. The script also contains functions to transform these files into tables to generate the figures. [file peerj-cs-05-183-s002.zip › Spetabaru-Output/remc25-20.output]

NumThreads = 20
NbLoops = 25
NbDomains = 5
NbParticlesPerDomain = 2000
BoxWidth = 1
displacement = 1e-05
Temperature = 0.5
Temperature = 3
Temperature = 5.5
Temperature = 8
Temperature = 10.5
[START][0] energy = 2.43765e+35
[START][1] energy = 2.43765e+35
[START][2] energy = 2.43765e+35
[START][3] energy = 2.43765e+35
[START][4] energy = 2.43765e+35
[END][0] energy = 3.11628e+35
[END][1] energy = 2.10605e+35
[END][2] energy = 3.11628e+35
[END][3] energy = 2.10605e+35
[END][4] energy = 2.10605e+35
[START][0] energy = 2.43765e+35
[START][1] energy = 2.43765e+35
[START][2] energy = 2.43765e+35
[START][3] energy = 2.43765e+35
[START][4] energy = 2.43765e+35
[END][0] energy = 3.11628e+35
[END][1] energy = 2.10605e+35
[END][2] energy = 3.11628e+35
[END][3] energy = 2.10605e+35
[END][4] energy = 2.10605e+35
[START][0] energy = 2.43765e+35
[START][1] energy = 2.43765e+35
[START][2] energy = 2.43765e+35
[START][3] energy = 2.43765e+35
[START][4] energy = 2.43765e+35
[END][0] energy = 3.11628e+35
[END][1] energy = 2.10605e+35
[END][2] energy = 3.11628e+35
[END][3] energy = 2.10605e+35
[END][4] energy = 2.10605e+35
[START][0] energy = 2.43765e+35
[START][1] energy = 2.43765e+35
[START][2] energy = 2.43765e+35
[START][3] energy = 2.43765e+35
[START][4] energy = 2.43765e+35
[END][0] energy = 3.11628e+35
[END][1] energy = 2.10605e+35
[END][2] energy = 3.11628e+35
[END][3] energy = 2.10605e+35
[END][4] energy = 2.10605e+35
[START][0] energy = 2.43765e+35
[START][1] energy = 2.43765e+35
[START][2] energy = 2.43765e+35
[START][3] energy = 2.43765e+35
[START][4] energy = 2.43765e+35
[END][0] energy = 3.11628e+35
[END][1] energy = 2.10605e+35
[END][2] energy = 3.11628e+35
[END][3] energy = 2.10605e+35
[END][4] energy = 2.10605e+35
[START][0] energy = 2.43765e+35
[START][1] energy = 2.43765e+35
[START][2] energy = 2.43765e+35
[START][3] energy = 2.43765e+35
[START][4] energy = 2.43765e+35
[END][0] energy = 3.11628e+35
[END][1] energy = 2.10605e+35
[END][2] energy = 3.11628e+35
[END][3] energy = 2.10605e+35
[END][4] energy = 2.10605e+35
[START][0] energy = 2.43765e+35
[START][1] energy = 2.43765e+35
[START][2] energy = 2.43765e+35
[START][3] energy = 2.43765e+35
[START][4] energy = 2.43765e+35
[END][0] energy = 3.11628e+35
[END][1] energy = 2.10605e+35
[END][2] energy = 3.11628e+35
[END][3] energy = 2.10605e+35
[END][4] energy = 2.10605e+35
[START][0] energy = 2.43765e+35
[START][1] energy = 2.43765e+35
[START][2] energy = 2.43765e+35
[START][3] energy = 2.43765e+35
[START][4] energy = 2.43765e+35
[END][0] energy = 2.43765e+35
[END][1] energy = 2.43765e+35
[END][2] energy = 2.43765e+35
[END][3] energy = 2.43765e+35
[END][4] energy = 2.43765e+35
Timings:
seq = -1.55015e+09
task = -1.55015e+09
spec = 24.096
spec-reject = 7.7374
spec-max-0 = 28.085
spec-max-1 = 21.4774
spec-max-2 = 22.1321
spec-max-3 = 23.2234
spec-max-4 = 24.0913
spec-max-5 = 24.7629
NumThreads = 20
NbLoops = 25
NbDomains = 5
NbParticlesPerDomain = 2000
BoxWidth = 1
displacement = 1e-05
Temperature = 0.5
Temperature = 3
Temperature = 5.5
Temperature = 8
Temperature = 10.5
[START][0] energy = 2.43765e+35
[START][1] energy = 2.43765e+35
[START][2] energy = 2.43765e+35
[START][3] energy = 2.43765e+35
[START][4] energy = 2.43765e+35
[END][0] energy = 3.11628e+35
[END][1] energy = 2.10605e+35
[END][2] energy = 3.11628e+35
[END][3] energy = 2.10605e+35
[END][4] energy = 2.10605e+35
[START][0] energy = 2.43765e+35
[START][1] energy = 2.43765e+35
[START][2] energy = 2.43765e+35
[START][3] energy = 2.43765e+35
[START][4] energy = 2.43765e+35
[END][0] energy = 3.11628e+35
[END][1] energy = 2.10605e+35
[END][2] energy = 3.11628e+35
[END][3] energy = 2.10605e+35
[END][4] energy = 2.10605e+35
[START][0] energy = 2.43765e+35
[START][1] energy = 2.43765e+35
[START][2] energy = 2.43765e+35
[START][3] energy = 2.43765e+35
[START][4] energy = 2.43765e+35
[END][0] energy = 3.11628e+35
[END][1] energy = 2.10605e+35
[END][2] energy = 3.11628e+35
[END][3] energy = 2.10605e+35
[END][4] energy = 2.10605e+35
[START][1] energy = [START][0] energy = 2.43765e+35
2.43765e+35
[START][2] energy = 2.43765e+35
[START][3] energy = 2.43765e+35
[START][4] energy = 2.43765e+35
[END][0] energy = 3.11628e+35
[END][1] energy = 2.10605e+35
[END][2] energy = 3.11628e+35
[END][3] energy = 2.10605e+35
[END][4] energy = 2.10605e+35
[START][0] energy = 2.43765e+35
[START][1] energy = 2.43765e+35
[START][2] energy = 2.43765e+35
[START][3] energy = 2.43765e+35
[START][4] energy = 2.43765e+35
[END][0] energy = 3.11628e+35
[END][1] energy = 2.10605e+35
[END][2] energy = 3.11628e+35
[END][3] energy = 2.10605e+35
[END][4] energy = 2.10605e+35
[START][0] energy = 2.43765e+35
[START][1] energy = 2.43765e+35
[START][2] energy = 2.43765e+35
[START][3] energy = 2.43765e+35
[START][4] energy = 2.43765e+35
[END][0] energy = 3.11628e+35
[END][1] energy = 2.10605e+35
[END][2] energy = 3.11628e+35
[END][3] energy = 2.10605e+35
[END][4] energy = 2.10605e+35
[START][0] energy = 2.43765e+35
[START][1] energy = 2.43765e+35
[START][2] energy = 2.43765e+35
[START][3] energy = 2.43765e+35
[START][4] energy = 2.43765e+35
[END][0] energy = 3.11628e+35
[END][1] energy = 2.10605e+35
[END][2] energy = 3.11628e+35
[END][3] energy = 2.10605e+35
[END][4] energy = 2.10605e+35
[START][0] energy = 2.43765e+35
[START][1] energy = 2.43765e+35
[START][2] energy = 2.43765e+35
[START][3] energy = 2.43765e+35
[START][4] energy = 2.43765e+35
[END][0] energy = 2.43765e+35
[END][1] energy = 2.43765e+35
[END][2] energy = 2.43765e+35
[END][3] energy = 2.43765e+35
[END][4] energy = 2.43765e+35
Timings:
seq = -1.55015e+09
task = -1.55015e+09
spec = 24.0958
spec-reject = 7.72322
spec-max-0 = 28.0735
spec-max-1 = 21.6936
spec-max-2 = 22.3484
spec-max-3 = 23.0032
spec-max-4 = 23.8814
spec-max-5 = 24.7526
NumThreads = 20
NbLoops = 25
NbDomains = 5
NbParticlesPerDomain = 2000
BoxWidth = 1
displacement = 1e-05
Temperature = 0.5
Temperature = 3
Temperature = 5.5
Temperature = 8
Temperature = 10.5
[START][0] energy = 2.43765e+35
[START][1] energy = 2.43765e+35
[START][2] energy = 2.43765e+35
[START][3] energy = 2.43765e+35
[START][4] energy = 2.43765e+35
[END][0] energy = 3.11628e+35
[END][1] energy = 2.10605e+35
[END][2] energy = 3.11628e+35
[END][3] energy = 2.10605e+35
[END][4] energy = 2.10605e+35
[START][0] energy = 2.43765e+35
[START][1] energy = 2.43765e+35
[START][2] energy = 2.43765e+35
[START][3] energy = 2.43765e+35
[START][4] energy = 2.43765e+35
[END][0] energy = 3.11628e+35
[END][1] energy = 2.10605e+35
[END][2] energy = 3.11628e+35
[END][3] energy = 2.10605e+35
[END][4] energy = 2.10605e+35
[START][0] energy = 2.43765e+35
[START][1] energy = 2.43765e+35
[START][2] energy = 2.43765e+35
[START][3] energy = 2.43765e+35
[START][4] energy = 2.43765e+35
[END][0] energy = 3.11628e+35
[END][1] energy = 2.10605e+35
[END][2] energy = 3.11628e+35
[END][3] energy = 2.10605e+35
[END][4] energy = 2.10605e+35
[START][0] energy = 2.43765e+35
[START][1] energy = 2.43765e+35
[START][2] energy = 2.43765e+35
[START][3] energy = 2.43765e+35
[START][4] energy = 2.43765e+35
[END][0] energy = 3.11628e+35
[END][1] energy = 2.10605e+35
[END][2] energy = 3.11628e+35
[END][3] energy = 2.10605e+35
[END][4] energy = 2.10605e+35
[START][0] energy = 2.43765e+35
[START][1] energy = 2.43765e+35
[START][2] energy = 2.43765e+35
[START][3] energy = 2.43765e+35
[START][4] energy = 2.43765e+35
[END][0] energy = 3.11628e+35
[END][1] energy = 2.10605e+35
[END][2] energy = 3.11628e+35
[END][3] energy = 2.10605e+35
[END][4] energy = 2.10605e+35
[START][0] energy = 2.43765e+35
[START][1] energy = 2.43765e+35
[START][2] energy = 2.43765e+35
[START][3] energy = 2.43765e+35
[START][4] energy = 2.43765e+35
[END][0] energy = 3.11628e+35
[END][1] energy = 2.10605e+35
[END][2] energy = 3.11628e+35
[END][3] energy = 2.10605e+35
[END][4] energy = 2.10605e+35
[START][0] energy = 2.43765e+35
[START][1] energy = 2.43765e+35
[START][2] energy = 2.43765e+35
[START][3] energy = 2.43765e+35
[START][4] energy = 2.43765e+35
[END][0] energy = 3.11628e+35
[END][1] energy = 2.10605e+35
[END][2] energy = 3.11628e+35
[END][3] energy = 2.10605e+35
[END][4] energy = 2.10605e+35
[START][0] energy = 2.43765e+35
[START][1] energy = 2.43765e+35
[START][2] energy = 2.43765e+35
[START][3] energy = 2.43765e+35
[START][4] energy = 2.43765e+35
[END][0] energy = 2.43765e+35
[END][1] energy = 2.43765e+35
[END][2] energy = 2.43765e+35
[END][3] energy = 2.43765e+35
[END][4] energy = 2.43765e+35
Timings:
seq = -1.55015e+09
task = -1.55015e+09
spec = 23.8831
spec-reject = 7.72564
spec-max-0 = 28.0736
spec-max-1 = 21.4752
spec-max-2 = 22.339
spec-max-3 = 22.9963
spec-max-4 = 23.8735
spec-max-5 = 24.7617
NumThreads = 20
NbLoops = 25
NbDomains = 5
NbParticlesPerDomain = 2000
BoxWidth = 1
displacement = 1e-05
Temperature = 0.5
Temperature = 3
Temperature = 5.5
Temperature = 8
Temperature = 10.5
[START][0] energy = 2.43765e+35
[START][1] energy = 2.43765e+35
[START][2] energy = 2.43765e+35
[START][3] energy = 2.43765e+35
[START][4] energy = 2.43765e+35
[END][0] energy = 3.11628e+35
[END][1] energy = 2.10605e+35
[END][2] energy = 3.11628e+35
[END][3] energy = 2.10605e+35
[END][4] energy = 2.10605e+35
[START][0] energy = 2.43765e+35
[START][1] energy = 2.43765e+35
[START][2] energy = 2.43765e+35
[START][3] energy = 2.43765e+35
[START][4] energy = 2.43765e+35
[END][0] energy = 3.11628e+35
[END][1] energy = 2.10605e+35
[END][2] energy = 3.11628e+35
[END][3] energy = 2.10605e+35
[END][4] energy = 2.10605e+35
[START][0] energy = 2.43765e+35
[START][1] energy = 2.43765e+35
[START][2] energy = 2.43765e+35
[START][3] energy = 2.43765e+35
[START][4] energy = 2.43765e+35
[END][0] energy = 3.11628e+35
[END][1] energy = 2.10605e+35
[END][2] energy = 3.11628e+35
[END][3] energy = 2.10605e+35
[END][4] energy = 2.10605e+35
[START][0] energy = 2.43765e+35
[START][1] energy = 2.43765e+35
[START][2] energy = 2.43765e+35
[START][3] energy = 2.43765e+35
[START][4] energy = 2.43765e+35
[END][0] energy = 3.11628e+35
[END][1] energy = 2.10605e+35
[END][2] energy = 3.11628e+35
[END][3] energy = 2.10605e+35
[END][4] energy = 2.10605e+35
[START][0] energy = 2.43765e+35
[START][1] energy = 2.43765e+35
[START][2] energy = 2.43765e+35
[START][3] energy = 2.43765e+35
[START][4] energy = 2.43765e+35
[END][0] energy = 3.11628e+35
[END][1] energy = 2.10605e+35
[END][2] energy = 3.11628e+35
[END][3] energy = 2.10605e+35
[END][4] energy = 2.10605e+35
[START][0] energy = 2.43765e+35
[START][1] energy = 2.43765e+35
[START][2] energy = 2.43765e+35
[START][3] energy = 2.43765e+35
[START][4] energy = 2.43765e+35
[END][0] energy = 3.11628e+35
[END][1] energy = 2.10605e+35
[END][2] energy = 3.11628e+35
[END][3] energy = 2.10605e+35
[END][4] energy = 2.10605e+35
[START][0] energy = 2.43765e+35
[START][1] energy = 2.43765e+35
[START][2] energy = 2.43765e+35
[START][3] energy = 2.43765e+35
[START][4] energy = 2.43765e+35
[END][0] energy = 3.11628e+35
[END][1] energy = 2.10605e+35
[END][2] energy = 3.11628e+35
[END][3] energy = 2.10605e+35
[END][4] energy = 2.10605e+35
[START][0] energy = 2.43765e+35
[START][1] energy = 2.43765e+35
[START][2] energy = 2.43765e+35
[START][3] energy = 2.43765e+35
[START][4] energy = 2.43765e+35
[END][0] energy = 2.43765e+35
[END][1] energy = 2.43765e+35
[END][2] energy = 2.43765e+35
[END][3] energy = 2.43765e+35
[END][4] energy = 2.43765e+35
Timings:
seq = -1.55015e+09
task = -1.55015e+09
spec = 24.0966
spec-reject = 7.71237
spec-max-0 = 28.0757
spec-max-1 = 21.4795
spec-max-2 = 22.3527
spec-max-3 = 22.9983
spec-max-4 = 24.0914
spec-max-5 = 24.7573
NumThreads = 20
NbLoops = 25
NbDomains = 5
NbParticlesPerDomain = 2000
BoxWidth = 1
displacement = 1e-05
Temperature = 0.5
Temperature = 3
Temperature = 5.5
Temperature = 8
Temperature = 10.5
[START][0] energy = 2.43765e+35
[START][1] energy = 2.43765e+35
[START][2] energy = 2.43765e+35
[START][3] energy = 2.43765e+35
[START][4] energy = 2.43765e+35
[END][0] energy = 3.11628e+35
[END][1] energy = 2.10605e+35
[END][2] energy = 3.11628e+35
[END][3] energy = 2.10605e+35
[END][4] energy = 2.10605e+35
[START][0] energy = 2.43765e+35
[START][1] energy = 2.43765e+35
[START][2] energy = 2.43765e+35
[START][3] energy = 2.43765e+35
[START][4] energy = 2.43765e+35
[END][0] energy = 3.11628e+35
[END][1] energy = 2.10605e+35
[END][2] energy = 3.11628e+35
[END][3] energy = 2.10605e+35
[END][4] energy = 2.10605e+35
[START][0] energy = 2.43765e+35
[START][1] energy = 2.43765e+35
[START][2] energy = 2.43765e+35
[START][3] energy = 2.43765e+35
[START][4] energy = 2.43765e+35
[END][0] energy = 3.11628e+35
[END][1] energy = 2.10605e+35
[END][2] energy = 3.11628e+35
[END][3] energy = 2.10605e+35
[END][4] energy = 2.10605e+35
[START][0] energy = 2.43765e+35
[START][1] energy = 2.43765e+35
[START][2] energy = 2.43765e+35
[START][3] energy = 2.43765e+35
[START][4] energy = 2.43765e+35
[END][0] energy = 3.11628e+35
[END][1] energy = 2.10605e+35
[END][2] energy = 3.11628e+35
[END][3] energy = 2.10605e+35
[END][4] energy = 2.10605e+35
[START][0] energy = 2.43765e+35
[START][1] energy = 2.43765e+35
[START][2] energy = 2.43765e+35
[START][3] energy = 2.43765e+35
[START][4] energy = 2.43765e+35
[END][0] energy = 3.11628e+35
[END][1] energy = 2.10605e+35
[END][2] energy = 3.11628e+35
[END][3] energy = 2.10605e+35
[END][4] energy = 2.10605e+35
[START][0] energy = 2.43765e+35
[START][1] energy = 2.43765e+35
[START][2] energy = 2.43765e+35
[START][3] energy = 2.43765e+35
[START][4] energy = 2.43765e+35
[END][0] energy = 3.11628e+35
[END][1] energy = 2.10605e+35
[END][2] energy = 3.11628e+35
[END][3] energy = 2.10605e+35
[END][4] energy = 2.10605e+35
[START][0] energy = 2.43765e+35
[START][1] energy = 2.43765e+35
[START][2] energy = 2.43765e+35
[START][3] energy = 2.43765e+35
[START][4] energy = 2.43765e+35
[END][0] energy = 3.11628e+35
[END][1] energy = 2.10605e+35
[END][2] energy = 3.11628e+35
[END][3] energy = 2.10605e+35
[END][4] energy = 2.10605e+35
[START][1] energy = 2.43765e+35
[START][0] energy = 2.43765e+35
[START][2] energy = 2.43765e+35
[START][3] energy = 2.43765e+35
[START][4] energy = 2.43765e+35
[END][0] energy = 2.43765e+35
[END][1] energy = 2.43765e+35
[END][2] energy = 2.43765e+35
[END][3] energy = 2.43765e+35
[END][4] energy = 2.43765e+35
Timings:
seq = -1.55015e+09
task = -1.55015e+09
spec = 23.8786
spec-reject = 7.73031
spec-max-0 = 28.0752
spec-max-1 = 21.4828
spec-max-2 = 22.5681
spec-max-3 = 23.0081
spec-max-4 = 23.8849
spec-max-5 = 24.7553
