# Supplementary material for: Increasing the degree of parallelism using speculative execution in task-based runtime systems
Source: PeerJ Comput Sci. 2019 Mar 18;5:e183. doi: 10.7717/peerj-cs.183 (PMC7924448; doi:10.7717/peerj-cs.183)
Supplement: Supplemental Information 2 — This file includes the output of the executions generated by the given script and which are shown in the publication. The script also contains functions to transform these files into tables to generate the figures. [file peerj-cs-05-183-s002.zip › Spetabaru-Output/REMCspeedup.tex]

# nbloops	spec-5	spec-reject-5	spec-max-1-5	spec-max-2-5	spec-max-3-5	spec-max-4-5	spec-max-5-5	spec-10	spec-reject-10	spec-max-1-10	spec-max-2-10	spec-max-3-10	spec-max-4-10	spec-max-5-10	spec-15	spec-reject-15	spec-max-1-15	spec-max-2-15	spec-max-3-15	spec-max-4-15	spec-max-5-15	spec-20	spec-reject-20	spec-max-1-20	spec-max-2-20	spec-max-3-20	spec-max-4-20	spec-max-5-20	spec-25	spec-reject-25	spec-max-1-25	spec-max-2-25	spec-max-3-25	spec-max-4-25	spec-max-5-25
5	.68617594401392038289	.98678180246903924888	.83115518939339876090	.80677145790078464210	.77051580084090661580	.70387449757469087419	.75415447789035256590	1.13118297966444351968	1.75244753787845906244	1.39359257624658466015	1.32736881971274600824	1.27857417003710116876	1.10409638817790028658	1.14984999204488885057	1.27709669106995022202	2.36390582662437675595	1.40748203324790353032	1.51644767482039463602	1.48562994376198608547	1.27752502389958545926	1.27911532841905442582	1.32668085865159786883	2.86356879292051465846	1.39260688310404216228	1.53303416793526768198	1.60487638127037125367	1.34009526207692215779	1.32714601204623376600	1.32828119112590409775	2.90298709926671837057	1.40619249045832100813	1.54591474947863887095	1.60269257089870388865	1.34014330096743642623	1.33968677417214148251
10	.70154759751539525099	.98354824820412629744	.79009284031766126066	.73079101903321581936	.70916355194086479349	.70500418418208389346	.73072633892107452541	1.06897380881917727138	1.83177629337326962543	1.24651074911428782184	1.17391981725257709656	1.11402823960291070309	1.04719470033557776634	1.03951349192930452081	1.13827142986571497224	2.62605691145572059005	1.26382337569185216286	1.27643963608671299511	1.21193654638871512665	1.13361395965571622480	1.13376073573897588210	1.17975884686447236243	3.33146756239043879819	1.26377059042072694853	1.28930025572731700036	1.24666831758774544867	1.17991420290612543557	1.14885428656055374327	1.17875664048748510568	3.08089994498488150425	1.25775418852406214145	1.29332405070712889132	1.23362658637872867707	1.18447453583674406307	1.15894952765081153338
25	.69379730606062106143	.98623594655662929871	.82610671526720076956	.73209963215667346774	.71805400930092440552	.69548602237511692474	.71158797411637476930	1.07401279742518870454	1.90082704034025562571	1.29975684037154642846	1.19722530455276593963	1.13112053756619905638	1.06507318548555630620	1.05492082823071775830	1.14610607058015398265	2.75751570113916262820	1.30484891480835977417	1.25418618969041167479	1.20648118656761386624	1.15024760722944170601	1.11995681695230286946	1.16745675347209206822	3.62819430199223690839	1.30243707513811641273	1.25427710503730525155	1.21629915307998920413	1.16967430991675186212	1.13218778930089555036	1.16542103013642131452	3.62481898962133883151	1.30215270551508844953	1.25635828719772812024	1.21833765804766313300	1.16708733005185359748	1.13303717955973063210
50	.69295824377342208087	.98611511854828278750	.81044851657278096278	.71556036182102797870	.69029738533234001748	.68942895493444040634	.70428013687992146966	1.05849629239449792182	1.93114402283021454472	1.30368546605746455794	1.15885608386112620217	1.12029428980885291564	1.05667254820283151416	1.07018402400178933648	1.32014286332700488880	3.32512616882899031387	1.53106614320582250881	1.42117284244605827084	1.40117036128214643653	1.32487666126557429016	1.32197664575585463833	1.34791224771606938078	4.39569259231686706339	1.53294791493470516652	1.42378678832131767912	1.41907697562836438870	1.34863607382093718533	1.33421395119854575454	1.34635064808422547907	4.45952716883016709143	1.53090988929999222170	1.42198989847749549469	1.42213272481014824809	1.35020561035038416926	1.33625883331824599045
100	.70500333639892919735	.99266507468972108714	.81391684423318581653	.72561510610316442337	.70172450339860475851	.70533156992654926754	.71121097927381982991	1.00615267615184540886	1.82722552690077392032	1.23952330976212083223	1.13603280134520085867	1.05525978694743105542	1.00956242707776827757	1.01926323810236247948	1.09167840997444685539	2.72520256986892107458	1.24825113299991788438	1.19116512340537588525	1.14618152870162537905	1.09378297891503163038	1.09100389810250681582	1.11446996334256003590	3.61869551170716421608	1.24721269422395395974	1.19712281399141922908	1.15481789109641570318	1.11076077963141958065	1.09938951176438898164	1.11185896215888625424	3.64486447780280651733	1.24714273754709083298	1.19363166539802091262	1.15420291142633857895	1.11095958482349604290	1.10204764034836369769
