# Supplementary material for: Increasing the degree of parallelism using speculative execution in task-based runtime systems
Source: PeerJ Comput Sci. 2019 Mar 18;5:e183. doi: 10.7717/peerj-cs.183 (PMC7924448; doi:10.7717/peerj-cs.183)
Supplement: Supplemental Information 2 — This file includes the output of the executions generated by the given script and which are shown in the publication. The script also contains functions to transform these files into tables to generate the figures. [file peerj-cs-05-183-s002.zip › Spetabaru-Output/mc10.output]

NumThreads = 5
NbLoops = 10
NbDomains = 5
NbParticlesPerDomain = 2000
BoxWidth = 1
Temperature = 1
displacement = 1e-05
[START] energy = 2.43765e+35
[End] energy = 2.42822e+35, Accepted moves = 38%
[START] energy = 2.43765e+35
[End] energy = 2.42822e+35
[START] energy = 2.43765e+35
[End] energy = 2.42822e+35
[START] energy = 2.43765e+35
[End] energy = 2.42822e+35
[START] energy = 2.43765e+35
[End] energy = 2.42822e+35
[START] energy = 2.43765e+35
[End] energy = 2.42822e+35
[START] energy = 2.43765e+35
[End] energy = 2.42822e+35
[START] energy = 2.43765e+35
[End] energy = 2.42822e+35
[START] energy = 2.43765e+35
[End] energy = 2.42822e+35
[START] energy = 2.43765e+35
Timings:
seq = 11.5067
task = 11.5216
spec = 8.24278
spec-reject = 2.77334
spec-max-0 = 11.5429
spec-max-1 = 8.68974
spec-max-2 = 7.81056
spec-max-3 = 8.46598
spec-max-4 = 8.24488
spec-max-5 = 8.46498
NumThreads = 5
NbLoops = 10
NbDomains = 5
NbParticlesPerDomain = 2000
BoxWidth = 1
Temperature = 1
displacement = 1e-05
[START] energy = 2.43765e+35
[End] energy = 2.42822e+35, Accepted moves = 38%
[START] energy = 2.43765e+35
[End] energy = 2.42822e+35
[START] energy = 2.43765e+35
[End] energy = 2.42822e+35
[START] energy = 2.43765e+35
[End] energy = 2.42822e+35
[START] energy = 2.43765e+35
[End] energy = 2.42822e+35
[START] energy = 2.43765e+35
[End] energy = 2.42822e+35
[START] energy = 2.43765e+35
[End] energy = 2.42822e+35
[START] energy = 2.43765e+35
[End] energy = 2.42822e+35
[START] energy = 2.43765e+35
[End] energy = 2.42822e+35
[START] energy = 2.43765e+35
Timings:
seq = 11.5076
task = 11.53
spec = 8.46239
spec-reject = 2.77228
spec-max-0 = 11.5427
spec-max-1 = 8.69315
spec-max-2 = 7.8095
spec-max-3 = 8.46667
spec-max-4 = 8.24317
spec-max-5 = 8.46252
NumThreads = 5
NbLoops = 10
NbDomains = 5
NbParticlesPerDomain = 2000
BoxWidth = 1
Temperature = 1
displacement = 1e-05
[START] energy = 2.43765e+35
[End] energy = 2.42822e+35, Accepted moves = 38%
[START] energy = 2.43765e+35
[End] energy = 2.42822e+35
[START] energy = 2.43765e+35
[End] energy = 2.42822e+35
[START] energy = 2.43765e+35
[End] energy = 2.42822e+35
[START] energy = 2.43765e+35
[End] energy = 2.42822e+35
[START] energy = 2.43765e+35
[End] energy = 2.42822e+35
[START] energy = 2.43765e+35
[End] energy = 2.42822e+35
[START] energy = 2.43765e+35
[End] energy = 2.42822e+35
[START] energy = 2.43765e+35
[End] energy = 2.42822e+35
[START] energy = 2.43765e+35
Timings:
seq = 11.5073
task = 11.5222
spec = 8.2505
spec-reject = 2.76382
spec-max-0 = 11.5467
spec-max-1 = 8.68912
spec-max-2 = 7.81014
spec-max-3 = 8.46634
spec-max-4 = 8.24632
spec-max-5 = 8.46893
NumThreads = 5
NbLoops = 10
NbDomains = 5
NbParticlesPerDomain = 2000
BoxWidth = 1
Temperature = 1
displacement = 1e-05
[START] energy = 2.43765e+35
[End] energy = 2.42822e+35, Accepted moves = 38%
[START] energy = 2.43765e+35
[End] energy = 2.42822e+35
[START] energy = 2.43765e+35
[End] energy = 2.42822e+35
[START] energy = 2.43765e+35
[End] energy = 2.42822e+35
[START] energy = 2.43765e+35
[End] energy = 2.42822e+35
[START] energy = 2.43765e+35
[End] energy = 2.42822e+35
[START] energy = 2.43765e+35
[End] energy = 2.42822e+35
[START] energy = 2.43765e+35
[End] energy = 2.42822e+35
[START] energy = 2.43765e+35
[End] energy = 2.42822e+35
[START] energy = 2.43765e+35
Timings:
seq = 11.5167
task = 11.5218
spec = 8.24377
spec-reject = 2.76297
spec-max-0 = 11.5464
spec-max-1 = 8.68988
spec-max-2 = 7.80912
spec-max-3 = 8.4666
spec-max-4 = 8.24334
spec-max-5 = 8.46438
NumThreads = 5
NbLoops = 10
NbDomains = 5
NbParticlesPerDomain = 2000
BoxWidth = 1
Temperature = 1
displacement = 1e-05
[START] energy = 2.43765e+35
[End] energy = 2.42822e+35, Accepted moves = 38%
[START] energy = 2.43765e+35
[End] energy = 2.42822e+35
[START] energy = 2.43765e+35
[End] energy = 2.42822e+35
[START] energy = 2.43765e+35
[End] energy = 2.42822e+35
[START] energy = 2.43765e+35
[End] energy = 2.42822e+35
[START] energy = 2.43765e+35
[End] energy = 2.42822e+35
[START] energy = 2.43765e+35
[End] energy = 2.42822e+35
[START] energy = 2.43765e+35
[End] energy = 2.42822e+35
[START] energy = 2.43765e+35
[End] energy = 2.42822e+35
[START] energy = 2.43765e+35
Timings:
seq = 11.5153
task = 11.5219
spec = 8.24644
spec-reject = 2.76475
spec-max-0 = 11.5447
spec-max-1 = 8.69258
spec-max-2 = 7.80808
spec-max-3 = 8.46495
spec-max-4 = 8.24314
spec-max-5 = 8.46718
